# Supplementary material for: Identification and Functional Analysis of microRNAs Involved in the Anther Development in Cotton Genic Male Sterile Line Yu98-8A
Source: Int J Mol Sci. 2016 Oct 7;17(10):1677. doi: 10.3390/ijms17101677 (PMC5085710; doi:10.3390/ijms17101677)
Supplement: Supplementary file 1 [file ijms-17-01677-s001.zip]

Archive with 2 entries (2 files):
- ijms-142136-supplementary tables (3-5,7).xls
- ijms-142136-supplementary-publish.pdf
