# Supplementary material for: Identification and Functional Analysis of microRNAs Involved in the Anther Development in Cotton Genic Male Sterile Line Yu98-8A
Source: Int J Mol Sci. 2016 Oct 7;17(10):1677. doi: 10.3390/ijms17101677 (PMC5085710; doi:10.3390/ijms17101677)
Supplement: Supplementary file 1 [file ijms-17-01677-s001.zip › ijms-142136-supplementary tables (3-5,7).xls]

## Sheet: Table S3. Novel miRNA predictio
Table S3. Novel miRNA prediction in MS young buds.
mireap-plant
MS-m0001 Chr10:404919:405072:+ 154(nt) -30.00(kcal/mol)
CCGTCTGAATGAGGGGAAGAAAATAAGGAAGCCAGCCACTAAGAAATGAAGCTTCTCTCTCCTTTGTTATAGGATTTATGAATAACCTCAATTCCGGCAATAAAACTCCACCGTTTCTTTCTATCTTCGTTTGTTGGGTTTTGGCTCAGATCGA MS-m0001 7
((.((.....)).))..............((((((...((((.((((((((.(((....((((.......)))).....)))...((........)).....((((......))))........)))))))).))))...))))))........
***************************************************************************************************************************TCTTCGTTTGTTGGGTTTTGG********** MS-m0001-3p 7
--------------------------------------------------------------------------------------------------------------------------ATCTTCGTTTGTTGGGTTTT------------ t0852033 1
---------------------------------------------------------------------------------------------------------------------------TCTTCGTTTGTTGGGTTT------------- t1665442 1
---------------------------------------------------------------------------------------------------------------------------TCTTCGTTTGTTGGGTTTTGG---------- t0159917 5
//
mireap-plant
MS-m0002 Chr10:921027:921172:+ 146(nt) -28.80(kcal/mol)
TTGTTAAAGATTTTATCCATTTTTACTATTAAAAATTAGTCTTTATATGTTAGCATGAGGTACAAATGGCACGTCATATTTAACTATTTGGTTATTTTGTCAGTTGCGCCAAGTTTTAACAGTAGAGATGAATGAAAATTTTAATA MS-m0002 6
.((((((((.((((((.((((((((((.((((((...........((((....)))).(((.(((.(((((......(..(((((....)))))..)))))).))).)))...)))))).)))))))))).)))))).))))))))
*****************************************************************************************************************TTTTAACAGTAGAGATGAATGAA********** MS-m0002-3p 6
-----------------------------------------------------------------------------------------------------------------TTTTAACAGTAGAGATGAATG------------ t4943912 1
-----------------------------------------------------------------------------------------------------------------TTTTAACAGTAGAGATGAATGAA---------- t0284111 3
-----------------------------------------------------------------------------------------------------------------TTTTAACAGTAGAGATGAATGAAA--------- t0524708 2
//
mireap-plant
MS-m0003 Chr10:1335310:1335437:+ 128(nt) -27.40(kcal/mol)
TTGTGCCTCTAAAAGCTGTATCTAGGGATGGTAAAAAAAACTAGACTTCGCAGGTTCTGACCCAACTCGATCTAATAGGGTCAAATTTTTTTTTTTGTTTTTGGAAATTGGTTTTGGGTTAGGTCTAA MS-m0003 23
....((((((((((.(.((.(((((((((((.((((((((...(((((...))))).((((((..............))))))..)))))))).))))))))))).)).).))))))...))))....
**********AAAAGCTGTATCTAGGGATGGTA*********************************************************************************************** MS-m0003-5p 23
-------TCTAAAAGCTGTATCTAGGGATGG------------------------------------------------------------------------------------------------- t0272959 3
--------CTAAAAGCTGTATCTAGGGATGGT------------------------------------------------------------------------------------------------ t3455424 1
---------TAAAAGCTGTATCTAGGGATGGT------------------------------------------------------------------------------------------------ t3886970 1
----------AAAAGCTGTATCTAGGGATGGTA----------------------------------------------------------------------------------------------- t0071790 10
----------AAAAGCTGTATCTAGGGATGGTAA---------------------------------------------------------------------------------------------- t0146349 5
-----------AAAGCTGTATCTAGGGATGGTA----------------------------------------------------------------------------------------------- t1681923 1
-----------AAAGCTGTATCTAGGGATGGTAAA--------------------------------------------------------------------------------------------- t0405532 2
//
mireap-plant
MS-m0004 Chr10:2095818:2096017:+ 200(nt) -50.40(kcal/mol)
TGTACATTGGATTATATAGTAAGCTGGTCATTTCTATTAAAAAAATAATCCATTTTTACAGTTAAAAACTAACGTGGTTGATGAAATAACTAAACAGTTATGCCACGTGTACTTCATGCTAATGTAGGGACCAATATTTAAGAATAGAAGTTGATGAAATTTTTAATAGAATGACCAATTTACTCTTTGAGCTAAAGTAC MS-m0004 15
.((((.((((.(((...((((((.((((((((.((((((((((....(((.(((((((...(((((.....(((((((.......((((((....)))))))))))))((.((((((....))).))).)).....)))))...))))))).)))....)))))))))))))))))).))))))...))).)))).))))
***********************************************************************************************************************************************************************AGAATGACCAATTTACTCTTTGA********** MS-m0004-3p 15
--------------------------------------------------------------------------------------------------------------------------------------------------------------------AATAGAATGACCAATTTACTCTTT------------ t2547399 1
-----------------------------------------------------------------------------------------------------------------------------------------------------------------------AGAATGACCAATTTACTCTTT------------ t0192120 4
-----------------------------------------------------------------------------------------------------------------------------------------------------------------------AGAATGACCAATTTACTCTTTG----------- t0233384 4
-----------------------------------------------------------------------------------------------------------------------------------------------------------------------AGAATGACCAATTTACTCTTTGA---------- t0154742 5
-------------------------------------------------------------------------------------------------------------------------------------------------------------------------AATGACCAATTTACTCTTTGA---------- t4689342 1
//
mireap-plant
MS-m0005 Chr10:7343576:7343658:+ 83(nt) -31.90(kcal/mol)
CATGGCCGTGTGTTACACATGGCTGAGACACACTTCCGTGTCTTAGGCCGTGTGAACAAGAAATTAACCAAAATAGAGCCATT MS-m0005 5
.(((((..((((((.((((((((((((((((......)))))))).))))))))))))...............))..))))).
**********TGTTACACATGGCTGAGACAC**************************************************** MS-m0005-5p 5
----------TGTTACACATGGCTGAGACAC---------------------------------------------------- t0242738 4
----------TGTTACACATGGCTGAGACACAC-------------------------------------------------- t1337031 1
//
mireap-plant
MS-m0006 Chr10:33960772:33960886:+ 115(nt) -19.70(kcal/mol)
AGTAGATGAATCACTATACCTAAGGTTACTGAACTCGATCTCCTACCAGATGAAAAGCCTATAGAAGTATCCTTATTGCCTTTCCTTTTGATGGAGCTCTAGGTTCACTTCTATC MS-m0006 255
.(((((.(.........(((...)))...((((((.((.((((...((((.((((.((..((((........)))).)).))))..))))..)))).))..))))))).))))).
*********************************CTCGATCTCCTACCAGATGAAA************************************************************ MS-m0006-5p 2
**********************************************************************************TCCTTTTGATGGAGCTCTAGGTT********** MS-m0006-3p 252
------------------------------GAACTCGATCTCCTACCAGATGA-------------------------------------------------------------- t2247985 1
--------------------------------ACTCGATCTCCTACCAGATGAA------------------------------------------------------------- t0920477 1
--------------------------------------------------------------------------------TTTCCTTTTGATGGAGCTCTAGGT----------- t0368857 3
---------------------------------------------------------------------------------TTCCTTTTGATGGAGCTCTAGG------------ t0398322 2
---------------------------------------------------------------------------------TTCCTTTTGATGGAGCTCTAGGT----------- t0048045 14
---------------------------------------------------------------------------------TTCCTTTTGATGGAGCTCTAGGTT---------- t0011346 51
----------------------------------------------------------------------------------TCCTTTTGATGGAGCTCTAGG------------ t0310255 3
----------------------------------------------------------------------------------TCCTTTTGATGGAGCTCTAGGT----------- t0025387 25
----------------------------------------------------------------------------------TCCTTTTGATGGAGCTCTAGGTT---------- t0005236 98
----------------------------------------------------------------------------------TCCTTTTGATGGAGCTCTAGGTTC--------- t0010223 55
----------------------------------------------------------------------------------TCCTTTTGATGGAGCTCTAGGTTCA-------- t1134920 1
-----------------------------------------------------------------------------------------GATGGAGCTCTAGGTTCACTTCTA-- t3430241 1
//
mireap-plant
MS-m0007 Chr10:36015356:36015573:+ 218(nt) -82.10(kcal/mol)
GATTGGGTCCCAGGCAGTCACCTTGGCTAACTAGACAGGCTGTTTTCGTTCATGCTAGGCCTTATCTTCCGCCCCATTGGATATACATCAAGTTAAAGCCGAGTAATGATGGAGAATCATGCATGCATAAGACTTAAGACTTACGGGGAAGAGAAGGTCTTCCATGAAGATAAAGAGTCTTGTTTGGTAGCCAAGAATGACTTGCCTGCAGCTCATGG MS-m0007 21
...(((((..((((((((((.((((((((.(((((((((((.(((...((((((..(((((((.((((((.((...((((....((.....)).....))))(((.((((.....))))))).....((((........)))).)))))))).)))))))..))))))...))).)).)))))))))))))))))..)))).))))))..)))))...
************GGCAGTCACCTTGGCTAAC******************************************************************************************************************************************************************************************* MS-m0007-5p 2
*******************************************************************************************************************************************************************************************TAGCCAAGAATGACTTGCCTG********** MS-m0007-3p 19
-----------AGGCAGTCACCTTGGCTAAC------------------------------------------------------------------------------------------------------------------------------------------------------------------------------------------- t2099658 1
------------GGCAGTCACCTTGGCTAACT------------------------------------------------------------------------------------------------------------------------------------------------------------------------------------------ t1931466 1
-------------------------------------------------------------------------------------------------------------------------------------------------------------------------------------------TAGCCAAGAATGACTTGCCT----------- t0432129 2
-------------------------------------------------------------------------------------------------------------------------------------------------------------------------------------------TAGCCAAGAATGACTTGCCTG---------- t0063624 11
-------------------------------------------------------------------------------------------------------------------------------------------------------------------------------------------TAGCCAAGAATGACTTGCCTGC--------- t0118832 6
//
mireap-plant
MS-m0008 Chr10:814004:814118:- 115(nt) -67.90(kcal/mol)
TCAGCAAATCGCGTCCACGTCAGCGCACTTTGCCCACTTGGACACATATCGCGTTTTGAAGGCCGCGGTTTGTTGCCACGTCAGTAAAGCGCGCTGACGTGGACATGATTTGCTG MS-m0008 7
.((((((((((.((((((((((((((.((((((..((.(((..(((.((((((..........)))))).)))..))).))..)))))).)))))))))))))).))))))))))
**********************************************************************************AGTAAAGCGCGCTGACGTGGACA********** MS-m0008-3p 7
--------------------------------------------------------------------------------TCAGTAAAGCGCGCTGACGTGGAC----------- t1446377 1
---------------------------------------------------------------------------------CAGTAAAGCGCGCTGACGTGGACA---------- t4860063 1
----------------------------------------------------------------------------------AGTAAAGCGCGCTGACGTGGACA---------- t0179424 5
//
mireap-plant
MS-m0009 Chr10:830943:831049:- 107(nt) -53.20(kcal/mol)
AAGTTTGGAAGAGCTTGGAAGTGCATCCGGCTGGACAAGTTTTCATGCTGATATGTTTGGAAAACTCGCCTAGCTGGATGCCTTTTCAAGCTCTTTCTCCGAAACTG MS-m0009 30
.((((((((((((((((((((.((((((((((((.(.(((((((..((......))...))))))).).)))))))))))).))))))))))))...))).))))).
**********GAGCTTGGAAGTGCATCCGGC**************************************************************************** MS-m0009-5p 28
**************************************************************************TGGATGCCTTTTCAAGCTCTT************ MS-m0009-3p 1
---TTTGGAAGAGCTTGGAAGTGCATC-------------------------------------------------------------------------------- t4921949 1
----------GAGCTTGGAAGTGCATCCGGC---------------------------------------------------------------------------- t0031083 21
----------GAGCTTGGAAGTGCATCCGGCT--------------------------------------------------------------------------- t4182025 1
------------GCTTGGAAGTGCATCCGGCTG-------------------------------------------------------------------------- t3365914 1
-------------CTTGGAAGTGCATCCGGCTGG------------------------------------------------------------------------- t0193669 4
-------------CTTGGAAGTGCATCCGGCTGGAC----------------------------------------------------------------------- t3910566 1
--------------------------------------------------------------------------TGGATGCCTTTTCAAGCTCTT------------ t4501217 1
//
mireap-plant
MS-m0010 Chr10:2428370:2428612:- 243(nt) -89.80(kcal/mol)
AAATGGGCAAATTAGTCTTTGTCCGTTAGATCAAAGAGCAAAGTGGTTCTTTTTGTGTAAAAATTCATTCGTTTTTATTGTTAAAATTTAGCGTGGTTGACGAATTAACCAAACAGTTACACGTGCCACATGTAGCATATTCTGACTTACAAGAACCAGTTTTTAATAGTAGATTGGATGAAATTTTTAACATAAGGATTAGTTAGCTCTTTTATCTAACGTGTAGGGACTAATTTGCCCATT MS-m0010 42
.((((((((((((((((((((.(((((((((.(((((((.((.((((((((..(((..((((.((((((((..(((((((((((((.......(((((((....)))))))....((((((.((...)).))))))...((((........)))).....))))))))))))).)))))))).))))..))).)))))))).)).))))))).)))))))).)))))))))))))))))))))
********************************************************************************************************************************************************************************************************************TATCTAACGTGTAGGGACTAA********** MS-m0010-3p 42
-------------------------------------------------------------------------------------------------------------------------------------------------------------------------------------------------------------------TTATCTAACGTGTAGGGACTAATT-------- t0199505 4
--------------------------------------------------------------------------------------------------------------------------------------------------------------------------------------------------------------------TATCTAACGTGTAGGGACTAA---------- t0020218 30
---------------------------------------------------------------------------------------------------------------------------------------------------------------------------------------------------------------------ATCTAACGTGTAGGGACTAA---------- t0580135 2
----------------------------------------------------------------------------------------------------------------------------------------------------------------------------------------------------------------------TCTAACGTGTAGGGACTAAT--------- t4135005 1
----------------------------------------------------------------------------------------------------------------------------------------------------------------------------------------------------------------------TCTAACGTGTAGGGACTAATT-------- t0296388 3
----------------------------------------------------------------------------------------------------------------------------------------------------------------------------------------------------------------------TCTAACGTGTAGGGACTAATTTGC----- t0594757 2
//
mireap-plant
MS-m0011 Chr10:6240131:6240298:- 168(nt) -70.50(kcal/mol)
GAAGGACAACTAAGTGAAGAAAGAGGTAGGTTTGAAGAAGAAGATGGTAAGCTGAGTTTAAGAGGAATGGTGAACTTAATTGAGATCATCTTCTCCTAGTTTTCGTCACATGAACCTTTCTTCATTTAGATCTTCAAACCAGCCTTTTCTTCACTTAGTTGTCCTTCC MS-m0011 498
(((((((((((((((((((((.(((((.((((((((((.(((((.(((....(((.......((((..(((((.(((....))).)))))...))))........))).....)))..))))).......)))))))))).)))))))))))))))))))))))))).
**********TAAGTGAAGAAAGAGGTAGGTT**************************************************************************************************************************************** MS-m0011-5p 491
******************************************************************************************************************************************CCAGCCTTTTCTTCACTTAGT********* MS-m0011-3p 3
-AAGGACAACTAAGTGAAGAAAGAG----------------------------------------------------------------------------------------------------------------------------------------------- t4048827 1
------CAACTAAGTGAAGAAAGAGGTAGGT----------------------------------------------------------------------------------------------------------------------------------------- t0935090 1
--------ACTAAGTGAAGAAAGAGGTAGG------------------------------------------------------------------------------------------------------------------------------------------ t4499398 1
---------CTAAGTGAAGAAAGAGGTAGG------------------------------------------------------------------------------------------------------------------------------------------ t1033027 1
---------CTAAGTGAAGAAAGAGGTAGGT----------------------------------------------------------------------------------------------------------------------------------------- t0052582 13
---------CTAAGTGAAGAAAGAGGTAGGTT---------------------------------------------------------------------------------------------------------------------------------------- t4961146 1
----------TAAGTGAAGAAAGAGGTAGGT----------------------------------------------------------------------------------------------------------------------------------------- t0087727 8
----------TAAGTGAAGAAAGAGGTAGGTT---------------------------------------------------------------------------------------------------------------------------------------- t0000846 450
----------TAAGTGAAGAAAGAGGTAGGTTT--------------------------------------------------------------------------------------------------------------------------------------- t1141458 1
----------TAAGTGAAGAAAGAGGTAGGTTTGA------------------------------------------------------------------------------------------------------------------------------------- t0151771 5
-----------AAGTGAAGAAAGAGGTAGGTT---------------------------------------------------------------------------------------------------------------------------------------- t3261438 1
-----------AAGTGAAGAAAGAGGTAGGTTT--------------------------------------------------------------------------------------------------------------------------------------- t2817517 1
-----------AAGTGAAGAAAGAGGTAGGTTTGA------------------------------------------------------------------------------------------------------------------------------------- t2848275 1
-----------AAGTGAAGAAAGAGGTAGGTTTGAA------------------------------------------------------------------------------------------------------------------------------------ t0086761 8
--------------TGAAGAAAGAGGTAGGTTTGAAGA---------------------------------------------------------------------------------------------------------------------------------- t0776664 2
---------------------------------------------------------------------------------------------------------------------------------------AAACCAGCCTTTTCTTCACTTAGT--------- t0745339 2
------------------------------------------------------------------------------------------------------------------------------------------CCAGCCTTTTCTTCACTTAGT--------- t2013574 1
//
mireap-plant
MS-m0012 Chr10:12245099:12245185:- 87(nt) -20.50(kcal/mol)
AATGTTCGAGAGTCATTGGTTAAGTTATGAAAAGTCTTATTTGAATGTGATAATGCTGACGTGACTTGATGATGGTTCACGTATTAT MS-m0012 9
......((.(((((((..(((((((((((...(((.(((((.......))))).)))..))))))))))).))))))).))......
******************************************************GCTGACGTGACTTGATGATGGTT********** MS-m0012-3p 9
---------------------------------------------------AATGCTGACGTGACTTGATGATGG------------ t0792923 2
----------------------------------------------------ATGCTGACGTGACTTGATGATGGT----------- t1109047 1
-----------------------------------------------------TGCTGACGTGACTTGATGATGGTT---------- t3525280 1
------------------------------------------------------GCTGACGTGACTTGATGATGGTT---------- t0314114 3
------------------------------------------------------GCTGACGTGACTTGATGATGGTTC--------- t0778390 2
//
mireap-plant
MS-m0013 Chr10:29052331:29052479:- 149(nt) -20.20(kcal/mol)
TTATTTTGGTTTCATCTTTCACCTTTTCTTTTTTCATAAACATAAAAAGAGCTTTAACAAATGGAAAACATAAAAAAAAAACTACGCTAAAAGAAATAGAGAAATGAGGAAAATAGAGGGAGAAGGAGAAGAGAATGGAAAAAAAAGAA MS-m0013 6
(((((((..((((.((((((.(((((..(((((((((.......................(((.....))).............(.(((.......))).)..)))))))))..)))))..)))))))))))))))))...........
********************************************************************************************************************AGGGAGAAGGAGAAGAGAATGGA********** MS-m0013-3p 6
------------------------------------------------------------------------------------------------------------------AGAGGGAGAAGGAGAAGAG---------------- t2526826 1
--------------------------------------------------------------------------------------------------------------------AGGGAGAAGGAGAAGAGAATGG----------- t3977171 1
--------------------------------------------------------------------------------------------------------------------AGGGAGAAGGAGAAGAGAATGGA---------- t0373098 3
--------------------------------------------------------------------------------------------------------------------AGGGAGAAGGAGAAGAGAATGGAA--------- t1713965 1
//
mireap-plant
MS-m0014 Chr10:31135434:31135506:- 73(nt) -19.70(kcal/mol)
GAATAGGATGGAAATTACAGATCTTGTCTCCCTAAGCAGTAGCGGAGCAGATCGAAGATGGCAGGTCTTATCT MS-m0014 11
..(((((((.(..(((...(((((.(.(((((((.....))).))))))))))...)))..)..)))))))..
****************************************AGCGGAGCAGATCGAAGATGGCA********** MS-m0014-3p 11
-------------------------------------AGTAGCGGAGCAGATCGAAGATG------------- t1317292 1
-------------------------------------AGTAGCGGAGCAGATCGAAGATGG------------ t0787853 2
--------------------------------------GTAGCGGAGCAGATCGAAGATGGC----------- t2031950 1
----------------------------------------AGCGGAGCAGATCGAAGATGGCA---------- t0188341 4
----------------------------------------AGCGGAGCAGATCGAAGATGGCAG--------- t0701232 2
------------------------------------------CGGAGCAGATCGAAGATGGCA---------- t3918909 1
//
mireap-plant
MS-m0015 Chr10:33840368:33840711:- 344(nt) -96.70(kcal/mol)
TTTGAGAGGTTGAAGCTGCCAGCATGATCTGGTAATGAATTTAGACATCACTCTTTTCTTTTCCTTCTTTATGTGATATTCTTTAACCAGTCTTGATATAGATGTAGTGTGTAGCGGAGGTGAGAGATACCCGCAGTTAAGTAGATTGTATAGGACCAGTTTGGATCAAAATTCTCTGGTGGAAGAGGAGTTATTTATGTGCTGAAAGCATTTTGAGGATAGGGGTATTGTCATTAATTTGTTAAGGGAATTAATTTAGATGTCTTAAGTAAAGAATCCTGCTTGGACTTAGCTTCATAGATATGGTTCAGCATCAGGTCATCTTGCAGCTTCAATCACTCACT MS-m0015 39
..((((.((((((((((((.((.((((((((((..((((((..((((..((((((.(((((............(((...(((..(((..((((((.(((((.(.((.(.....((((.(..........))))).....).)).))))))))))))..))).))))))...((((((......)))))).........(((((...)))))...))))).))))))..))))((((((((.......))))))))....((((((.((((.(((..(((.....)))))).))))...))))))))))))..)))))))))))).)))))))))))).))))..
*************************************************************************************************************************************************************************************************************************************************************************************************************************TCAGGTCATCTTGCAGCTTCA********** MS-m0015-3p 39
-------------------------------------------------------------------------------------------------------------------------------------------------------------------------------------------------------------------------------------------------------------------------------------------------------------------------TCAGGTCATCTTGCAGCTTC----------- t4965627 1
-------------------------------------------------------------------------------------------------------------------------------------------------------------------------------------------------------------------------------------------------------------------------------------------------------------------------TCAGGTCATCTTGCAGCTTCA---------- t0024719 25
-------------------------------------------------------------------------------------------------------------------------------------------------------------------------------------------------------------------------------------------------------------------------------------------------------------------------TCAGGTCATCTTGCAGCTTCAA--------- t3293264 1
--------------------------------------------------------------------------------------------------------------------------------------------------------------------------------------------------------------------------------------------------------------------------------------------------------------------------CAGGTCATCTTGCAGCTTCAA--------- t0548396 2
---------------------------------------------------------------------------------------------------------------------------------------------------------------------------------------------------------------------------------------------------------------------------------------------------------------------------AGGTCATCTTGCAGCTTCAA--------- t0210589 4
---------------------------------------------------------------------------------------------------------------------------------------------------------------------------------------------------------------------------------------------------------------------------------------------------------------------------AGGTCATCTTGCAGCTTCAAT-------- t0136926 6
//
mireap-plant
MS-m0016 Chr10:37504005:37504103:- 99(nt) -44.40(kcal/mol)
AATGTTAACGAGATATTGGTGCGGTTCAATTTAAGAGCATCACTCTAAAGGTTAAGAGTTATGTTATTTGATTGAGCCGTGCCAATATCACGTAATAAT MS-m0016 51
..(((((.((.((((((((((((((((((((....(((((.(((((........))))).)))))....)))))))))))))))))))).)))))))..
**********AGATATTGGTGCGGTTCAATT******************************************************************** MS-m0016-5p 51
---------GAGATATTGGTGCGGTTCAATT-------------------------------------------------------------------- t4202894 1
----------AGATATTGGTGCGGTTCAATT-------------------------------------------------------------------- t0016406 37
------------ATATTGGTGCGGTTCAATT-------------------------------------------------------------------- t2623009 1
------------ATATTGGTGCGGTTCAATTTA------------------------------------------------------------------ t0058510 12
//
mireap-plant
MS-m0017 Chr10:43093811:43093913:- 103(nt) -29.60(kcal/mol)
TTTGTGGATTCAAAATCACTATTCTGTTTAGGCCCTAAATCGGGCTGTTACATGTACTTACCTATGTAACTCTCTGAGTAGGGTCACACGGCTGTGTCACATG MS-m0017 10
..(((((.........(((....((((...(((((((..(((((..((((((((........))))))))..))))).)))))))..))))..))))))))..
**********************************************************************TCTCTGAGTAGGGTCACACGGCT********** MS-m0017-3p 10
-------------------------------------------------------------------AACTCTCTGAGTAGGGTCACACGG------------ t1378917 1
--------------------------------------------------------------------ACTCTCTGAGTAGGGTCACACGG------------ t0556617 2
---------------------------------------------------------------------CTCTCTGAGTAGGGTCACACGGCT---------- t4522557 1
----------------------------------------------------------------------TCTCTGAGTAGGGTCACACGGCT---------- t0218373 4
----------------------------------------------------------------------TCTCTGAGTAGGGTCACACGGCTG--------- t3770450 1
------------------------------------------------------------------------TCTGAGTAGGGTCACACGGCT---------- t3771472 1
//
mireap-plant
MS-m0018 Chr10:44401906:44402008:- 103(nt) -36.20(kcal/mol)
GCATGAATAACCAAACTATTCCTGGCTGATTCGCACCAGTTATTCATTAGTTTAGTTCATTGTTTATCACCGAATCAGCCAGGAATCGTTTGATTATTCTCAT MS-m0018 31
....((((((.(((((.((((((((((((((((.......((..((..............))..))....)))))))))))))))).))))).))))))....
************************************************************************AATCAGCCAGGAATCGTTTGA********** MS-m0018-3p 31
------------------------------------------------------------------------AATCAGCCAGGAATCGTTTGA---------- t0019575 31
//
mireap-plant
MS-m0019 Chr10:46007591:46007716:- 126(nt) -48.50(kcal/mol)
TATGAACTTTTATTGGCTTATGAATCTAGTTTCTCTCTTGCTCCATTTTCATATTTTCCTTATGAAAATATGTCTTCAAGAGAGTAAGGGAGATCTAGATTCATAACTCAGCAAAAGTCATCAACT MS-m0019 29
.((((.(((((.((((.((((((((((((..(((((((((((((.....(((((((((.....))))))))).......).)))))))))))).)))))))))))).)))).))))))))).....
********************TGAATCTAGTTTCTCTCTTGC************************************************************************************* MS-m0019-5p 21
***********************************************************************************GTAAGGGAGATCTAGATTCATAA******************** MS-m0019-3p 8
-------------------ATGAATCTAGTTTCTCTCTTG-------------------------------------------------------------------------------------- t2426460 1
-------------------ATGAATCTAGTTTCTCTCTTGC------------------------------------------------------------------------------------- t0353956 3
--------------------TGAATCTAGTTTCTCTCTTGC------------------------------------------------------------------------------------- t0041894 16
-----------------------ATCTAGTTTCTCTCTTGCTCC---------------------------------------------------------------------------------- t2912221 1
-----------------------------------------------------------------------------------GTAAGGGAGATCTAGATTCATA--------------------- t0701546 2
-----------------------------------------------------------------------------------GTAAGGGAGATCTAGATTCATAA-------------------- t0315929 3
------------------------------------------------------------------------------------TAAGGGAGATCTAGATTCATAA-------------------- t0961684 1
-------------------------------------------------------------------------------------AAGGGAGATCTAGATTCATAA-------------------- t3774738 1
--------------------------------------------------------------------------------------AGGGAGATCTAGATTCATAA-------------------- t1175503 1
//
mireap-plant
MS-m0020 Chr10:46029835:46029946:- 112(nt) -54.90(kcal/mol)
TTTTCTGGGCAATGAATCTAGGTTCTCTCTTGCTCCATTTTTTCATATTTTCCTTGTGAAAATATGTCTTCAAGAGCGTAAGGGAGAACCTAGATTCATTACCCAGCAAAAG MS-m0020 22
(((((((((.(((((((((((((((((((((((((........(((((((((.....))))))))).......))))..))))))))))))))))))))).))))).)))).
**********AATGAATCTAGGTTCTCTCTT********************************************************************************* MS-m0020-5p 16
*********************************************************************************GGGAGAACCTAGATTCATTAC********** MS-m0020-3p 5
----------AATGAATCTAGGTTCTCTCTT--------------------------------------------------------------------------------- t0044036 15
-----------ATGAATCTAGGTTCTCTCTTG-------------------------------------------------------------------------------- t3789261 1
-----------------------------------------------------------------------------GTAAGGGAGAACCTAGATTCA-------------- t2946364 1
-------------------------------------------------------------------------------AAGGGAGAACCTAGATTCATT------------ t0319089 3
---------------------------------------------------------------------------------GGGAGAACCTAGATTCATTAC---------- t0535276 2
//
mireap-plant
MS-m0021 Chr10:46037972:46038220:- 249(nt) -74.80(kcal/mol)
TGAAATATGTCTTCAAGAGAGTAAGGGAGATCTAGATTCATAACCCAGCAAAAGTCATCAACTTGACTCTAGTCTCTTCCTAATGTTTTTGTAGGGTTAAGAGAAGGTGTTGCAGACACTTTAGATGTTTGAAACTTTTAAGTTTCAAACTCAATGAATGCCATCCTTTTCACGTCTAATCTCTGAAATATGAACTTTTATTGGCTTATGAATCTAGTTTCTCTCTTGCTCCATTTTTCATTTTTTCCT MS-m0021 29
(((((.(((.........((((((((((((.((((((((((((.((((.(((((((((...((((((((((....................))))))))))..((((((((...)))))))).((.((((((((((....)))))))))))).(((.....)))...(((((.(........)))))).))).)))))).)))).))))))))))))..))))))))))))))).))))).........
********************GTAAGGGAGATCTAGATTCATAA************************************************************************************************************************************************************************************************************** MS-m0021-5p 8
****************************************************************************************************************************************************************************************************************TGAATCTAGTTTCTCTCTTGC******************** MS-m0021-3p 21
--------------------GTAAGGGAGATCTAGATTCATA--------------------------------------------------------------------------------------------------------------------------------------------------------------------------------------------------------------- t0701546 2
--------------------GTAAGGGAGATCTAGATTCATAA-------------------------------------------------------------------------------------------------------------------------------------------------------------------------------------------------------------- t0315929 3
---------------------TAAGGGAGATCTAGATTCATAA-------------------------------------------------------------------------------------------------------------------------------------------------------------------------------------------------------------- t0961684 1
----------------------AAGGGAGATCTAGATTCATAA-------------------------------------------------------------------------------------------------------------------------------------------------------------------------------------------------------------- t3774738 1
-----------------------AGGGAGATCTAGATTCATAA-------------------------------------------------------------------------------------------------------------------------------------------------------------------------------------------------------------- t1175503 1
---------------------------------------------------------------------------------------------------------------------------------------------------------------------------------------------------------------ATGAATCTAGTTTCTCTCTTG--------------------- t2426460 1
---------------------------------------------------------------------------------------------------------------------------------------------------------------------------------------------------------------ATGAATCTAGTTTCTCTCTTGC-------------------- t0353956 3
----------------------------------------------------------------------------------------------------------------------------------------------------------------------------------------------------------------TGAATCTAGTTTCTCTCTTGC-------------------- t0041894 16
-------------------------------------------------------------------------------------------------------------------------------------------------------------------------------------------------------------------ATCTAGTTTCTCTCTTGCTCC----------------- t2912221 1
//
mireap-plant
MS-m0022 Chr10:46049397:46049502:- 106(nt) -48.40(kcal/mol)
TACTGGGCAATGAATCTAGTTTCTCTCTTGCTCCATTTTTTCATATTTTCCTTGTAAAAATATGTCTTCAAGAGAGTAAGGGAGAACCTAGATTCATTACCCAGCA MS-m0022 38
..(((((.(((((((((((.((((((((((((((.......((((((((.......)))))))).......).))))))))))))).))))))))))).)))))..
**********TGAATCTAGTTTCTCTCTTGC*************************************************************************** MS-m0022-5p 32
*****************************************************************************AAGGGAGAACCTAGATTCATT******** MS-m0022-3p 6
--------AATGAATCTAGTTTCTCTCTT----------------------------------------------------------------------------- t0063198 11
---------ATGAATCTAGTTTCTCTCTTG---------------------------------------------------------------------------- t2426460 1
---------ATGAATCTAGTTTCTCTCTTGC--------------------------------------------------------------------------- t0353956 3
----------TGAATCTAGTTTCTCTCTTGC--------------------------------------------------------------------------- t0041894 16
-------------ATCTAGTTTCTCTCTTGCTCC------------------------------------------------------------------------ t2912221 1
---------------------------------------------------------------------------GTAAGGGAGAACCTAGATTCA---------- t2946364 1
-----------------------------------------------------------------------------AAGGGAGAACCTAGATTCATT-------- t0319089 3
-------------------------------------------------------------------------------GGGAGAACCTAGATTCATTAC------ t0535276 2
//
mireap-plant
MS-m0023 Chr10:47070200:47070413:- 214(nt) -86.40(kcal/mol)
GGCTGTCGACCGGACCCTCTAACAGTGGAGGTGTTATGCTAAGTGGTGGGCCAAAAATGCTAAAAACATTTCCTTGGTGGATTAGGCGCTGCAGTCAAACTCTGTAAACCCCTTTGGGTTTTCCTTGGAGTAGGGAGACAAAACACGGGTCTAAAACCGAGCATAGACACCCGGGCACAATACCTCCATTGTTTGAGGGTCCGATCAGCTGCTC MS-m0023 21
(((.((.((.(((((((((.(((((((((((((((.((((..(.((((......(((((.......))))).((((((...((((((.((((((.......))))).((((....))))((((((((...))))))))........).)))))).))))))......))))).)))).))))))))))))))).))))))))).)).)).))).
**********CGGACCCTCTAACAGTGGAGG*************************************************************************************************************************************************************************************** MS-m0023-5p 21
----------CGGACCCTCTAACAGTGGA----------------------------------------------------------------------------------------------------------------------------------------------------------------------------------------- t3391577 1
----------CGGACCCTCTAACAGTGGAG---------------------------------------------------------------------------------------------------------------------------------------------------------------------------------------- t0329983 3
----------CGGACCCTCTAACAGTGGAGG--------------------------------------------------------------------------------------------------------------------------------------------------------------------------------------- t0039960 17
//
mireap-plant
MS-m0024 Chr11:1188777:1188885:+ 109(nt) -46.10(kcal/mol)
ACTGGTGTCGCTTGACATAGTAGCGACACAAATCTTTTTTTGAATACATAATTGAGTGATGATTAAAAAGAAAATGAATTGTGCCGTTAGTGTGTCAAGCTGCACCGGA MS-m0024 12
.(((((((.((((((((((.(((((.(((((.(((((((((((.(((((......))).)).)))))))))....)).))))).))))).)))))))))).))))))).
**********CTTGACATAGTAGCGACACAAAT**************************************************************************** MS-m0024-5p 11
----------CTTGACATAGTAGCGACACAAA----------------------------------------------------------------------------- t4761394 1
----------CTTGACATAGTAGCGACACAAAT---------------------------------------------------------------------------- t0178039 5
----------CTTGACATAGTAGCGACACAAATC--------------------------------------------------------------------------- t0581373 2
-----------TTGACATAGTAGCGACACAAAT---------------------------------------------------------------------------- t2166501 1
------------TGACATAGTAGCGACACAAATCT-------------------------------------------------------------------------- t0742281 2
----------------------------------------------------------ATGATTAAAAAGAAAATGAATTGT--------------------------- t1078224 1
//
mireap-plant
MS-m0025 Chr11:8686189:8686409:+ 221(nt) -42.70(kcal/mol)
AGGCAATGTTCAATGTTCGAAATGTTGAGAAATTGTACCCTAACGTATTGGGTTACGATTTCCTCATCTAACTCAAACAATTGAATATCCTTTTTTCAATTTTTATCGTAGGAGTTTTTATAAGCAACCTATTTTATACAAGTCATTTTTAAGACAAAGAATCGTATTTTAAATTTCTTTAAATTTTTTAATTTTCGACATTAGGACATTAAGTAATCAAC MS-m0025 11
....((((((((((((.(((((.(((((((((((.(((......)))((((((((.(((......)))))))))))..(((((((.........)))))))......(((((.((((....))))..))))).........(((........)))((((((.............)))))).))))))))))))))))))))).)))))))...........
**********************************************************************************************************************************************************************************************ATTTTCGACATTAGGACATTA********** MS-m0025-3p 11
----------------------------------------------------------------------------------------------------------------------------------------------------------------------------------------------ATTTTCGACATTAGGACATTA---------- t0126905 6
-----------------------------------------------------------------------------------------------------------------------------------------------------------------------------------------------TTTTCGACATTAGGACATTA---------- t0197992 4
-----------------------------------------------------------------------------------------------------------------------------------------------------------------------------------------------TTTTCGACATTAGGACATTAA--------- t4846887 1
//
mireap-plant
MS-m0026 Chr11:21473365:21473614:+ 250(nt) -67.80(kcal/mol)
ATTTTATTTGGTGGAGCCATGTAGAATGACACCTCCAATATACTGTTTATGTTTTTTCTTAATGTGTTGTTTTTTTTTAATTTAAAATTTTTAAAAAACAATATTTTATTTGGTGGAGCCAGATAGAATAGCGTCACCAGTGTATTGTATGGTTTTTTTTTAAAATGTGTTGTTTTTTTAATTTAAAATTTTTAAAAAAGATACTTTATTTTGGTGGAGGCATTCTTTATGGCTCCATGCATTGGAGATC MS-m0026 16
(((((...(((((((((((((.((((((...((((((((((((((...(((((..........((((((((((((...((((...))))...))))))))))))((((((((((...))))))))))..)))))...)))))))).(((.(((((((((((((((......(((((........))))))))))))))))).))).))).....)))))))))))).))))))))))).))...))))).
**********GTGGAGCCATGTAGAATGACACC************************************************************************************************************************************************************************************************************************* MS-m0026-5p 16
--------TGGTGGAGCCATGTAGAATGAC---------------------------------------------------------------------------------------------------------------------------------------------------------------------------------------------------------------------------- t1151569 1
--------TGGTGGAGCCATGTAGAATGACAC-------------------------------------------------------------------------------------------------------------------------------------------------------------------------------------------------------------------------- t0652265 2
---------GGTGGAGCCATGTAGAATGACA--------------------------------------------------------------------------------------------------------------------------------------------------------------------------------------------------------------------------- t2139857 1
---------GGTGGAGCCATGTAGAATGACACC------------------------------------------------------------------------------------------------------------------------------------------------------------------------------------------------------------------------- t0220846 4
----------GTGGAGCCATGTAGAATGACACC------------------------------------------------------------------------------------------------------------------------------------------------------------------------------------------------------------------------- t0101323 7
----------GTGGAGCCATGTAGAATGACACCT------------------------------------------------------------------------------------------------------------------------------------------------------------------------------------------------------------------------ t3269305 1
//
mireap-plant
MS-m0027 Chr11:23286449:23286527:+ 79(nt) -25.80(kcal/mol)
AATCGTCAATGTGGGCGTGCCGGAGTGGTTATCGGGCATGACTAGAAATCATGTGGGCTCTGCCCGCGCAGGTTCGAAT MS-m0027 104
..(((....((((((((.(((.(.((((((.((((......)).)))))))).).)))..))))))))......)))..
**********GTGGGCGTGCCGGAGTGGTTA************************************************ MS-m0027-5p 104
----------GTGGGCGTGCCGGAGTGG--------------------------------------------------- t0097532 8
----------GTGGGCGTGCCGGAGTGGT-------------------------------------------------- t0031377 21
----------GTGGGCGTGCCGGAGTGGTT------------------------------------------------- t0016493 36
----------GTGGGCGTGCCGGAGTGGTTA------------------------------------------------ t0015122 39
//
mireap-plant
MS-m0028 Chr11:27934846:27934938:+ 93(nt) -80.00(kcal/mol)
TCAGGATATCGCGTCCATGTCAGCGCGACCTGCTGACGTGGCGTGATTTCCTTCCACGTCAGCAGGTCGCGCTGACGTGGACACGATGTCCTG MS-m0028 35
.((((((((((.(((((((((((((((((((((((((((((.(......)...))))))))))))))))))))))))))))).))))))))))
************************************************************AGCAGGTCGCGCTGACGTGGACA********** MS-m0028-3p 35
----------------------------------------------------------TCAGCAGGTCGCGCTGACGTGGAC----------- t0310752 3
-----------------------------------------------------------CAGCAGGTCGCGCTGACGTGG------------- t0190957 4
------------------------------------------------------------AGCAGGTCGCGCTGACGTGGA------------ t0414804 2
------------------------------------------------------------AGCAGGTCGCGCTGACGTGGACA---------- t0027498 23
------------------------------------------------------------AGCAGGTCGCGCTGACGTGGACAC--------- t1934867 1
--------------------------------------------------------------CAGGTCGCGCTGACGTGGACAC--------- t2448126 1
---------------------------------------------------------------AGGTCGCGCTGACGTGGACACGAT------ t4204984 1
//
mireap-plant
MS-m0029 Chr11:35785958:35786074:+ 117(nt) -27.60(kcal/mol)
ACCAAGTTTTCAATTTTCGACAAAAAGACAAAAAGTAATCAACACGTGGCTTGACTCACTTATTTTAGTCCTCAGTGGAGTCGCCAAGCTGTTGACACTATTTTTTGTTAAAACGGG MS-m0029 47
.((..(((((................(((((((((((.(((((((.((((..((((((((.............))).))))))))).).))))))...)))))))))))))))).))
*************************************************************************************AAGCTGTTGACACTATTTTTTG********** MS-m0029-3p 47
-----------------------------------------------------------------------------------CCAAGCTGTTGACACTATTTTTTG---------- t0175398 5
------------------------------------------------------------------------------------CAAGCTGTTGACACTATTTTTTG---------- t0042775 16
-------------------------------------------------------------------------------------AAGCTGTTGACACTATTTTTTG---------- t0023774 26
//
mireap-plant
MS-m0030 Chr11:39394838:39394976:+ 139(nt) -40.10(kcal/mol)
GTTGAATGTGTTTGTTTATGGTCATCTAAGCCATTTTTCATCTCGCCAATTCTTTGTTCAAGCAGTTTTTGGATAATCGAACCGATAGAATACACCCGCGGAAATGATGTTTAGATGACCATCAACAAACAACTTCATC MS-m0030 19
..((((..((((((((.((((((((((((((((((((......(((..((((((((((((((.....)))))))))..........)))))......)))))))))..)))))))))))))).))))))))..))))..
**********TTTGTTTATGGTCATCTAAGC************************************************************************************************************ MS-m0030-5p 19
----------TTTGTTTATGGTCATCTAAGC------------------------------------------------------------------------------------------------------------ t0035043 19
//
mireap-plant
MS-m0031 Chr11:40745441:40745545:+ 105(nt) -50.00(kcal/mol)
TTTTGCTGATGCAGCATCTTCAAGATTCACATGCAAAGTATAGTACGGCCAGGCCATAGCTTTTGTTTGAAGCATGAGAATCTTGATGATGCTGCATCGGCCATT MS-m0031 141
....((((((((((((((.(((((((((.((((((((....(((..(((...)))...)))....)))...))))).))))))))).))))))))))))))....
**********GCAGCATCTTCAAGATTCACA************************************************************************** MS-m0031-5p 140
------TGATGCAGCATCTTCAAGATT------------------------------------------------------------------------------ t4326949 1
----------GCAGCATCTTCAAGATTCAC--------------------------------------------------------------------------- t0036382 18
----------GCAGCATCTTCAAGATTCACA-------------------------------------------------------------------------- t0004060 121
-----------CAGCATCTTCAAGATTCACAT------------------------------------------------------------------------- t3282376 1
//
mireap-plant
MS-m0032 Chr11:43079934:43080000:+ 67(nt) -25.40(kcal/mol)
ATTTTTGAGGATTCAAGATGTCGTGTCCTAACTTATGGGACGTGACCTTTTTGTTTACCTCGAGATA MS-m0032 12
..(((((((((..(((((.(((((((((((.....)))))))))))..)))))..).))))))))..
**********ATTCAAGATGTCGTGTCCTAA************************************ MS-m0032-5p 11
------GAGGATTCAAGATGTCGT------------------------------------------- t1297077 1
----------ATTCAAGATGTCGTGTCCTAA------------------------------------ t0178167 5
----------ATTCAAGATGTCGTGTCCTAACT---------------------------------- t0835904 1
----------ATTCAAGATGTCGTGTCCTAACTT--------------------------------- t4634278 1
-----------TTCAAGATGTCGTGTCCTAA------------------------------------ t0938152 1
-----------TTCAAGATGTCGTGTCCTAAC----------------------------------- t2304141 1
------------TCAAGATGTCGTGTCCTAACTT--------------------------------- t1886388 1
------------TCAAGATGTCGTGTCCTAACTTAT------------------------------- t4882572 1
//
mireap-plant
MS-m0033 Chr11:44104712:44104835:+ 124(nt) -41.30(kcal/mol)
GTTTTCTGTTGGAGCATCATCAAGATTCACAAAAAGCATTTTAAGGTTTTTTTTGAATTGAATTGATCAATCAGCGCTTTATGAATATGTTTTTGAGAATCTTGATGATGCTGCAGTGGCAATA MS-m0033 164
.....((((((.((((((((((((((((...((((((((..((((((.....((((.((((.....)))))))).)))))).....))))))))..)))))))))))))))).)))))).....
**********GGAGCATCATCAAGATTCACA********************************************************************************************* MS-m0033-5p 158
--TTTCTGTTGGAGCATCATCAAG---------------------------------------------------------------------------------------------------- t1942428 1
---TTCTGTTGGAGCATCATCAAGATT------------------------------------------------------------------------------------------------- t0610121 2
---------TGGAGCATCATCAAGATTCAC---------------------------------------------------------------------------------------------- t4017783 1
----------GGAGCATCATCAAGATTCAC---------------------------------------------------------------------------------------------- t0039311 17
----------GGAGCATCATCAAGATTCACA--------------------------------------------------------------------------------------------- t0003500 136
----------GGAGCATCATCAAGATTCACAA-------------------------------------------------------------------------------------------- t2705544 1
-----------GAGCATCATCAAGATTCACA--------------------------------------------------------------------------------------------- t0631874 2
-----------GAGCATCATCAAGATTCACAA-------------------------------------------------------------------------------------------- t4657449 1
-----------------------------------------------------------------------------------------TTTTTGAGAATCTTGATGAT--------------- t0732023 2
-----------------------------------------------------------------------------------------------------TTGATGATGCTGCAGTGGCAA-- t2089379 1
//
mireap-plant
MS-m0034 Chr11:44110993:44111091:+ 99(nt) -42.90(kcal/mol)
GTTTGCTGTTGGAGCATCATCAAGATTCACAATTTTAGGGTTCTTTTTTGATTGAGCCTTTTTATGATTGAGAATCCTGATGATGCTGCAGTGGCAATA MS-m0034 158
..(((((((((.((((((((((.(((((.(((((..(((((((..........))))))).....))))).))))).)))))))))).)))))))))..
**********GGAGCATCATCAAGATTCACA******************************************************************** MS-m0034-5p 158
---------TGGAGCATCATCAAGATTCAC--------------------------------------------------------------------- t4017783 1
----------GGAGCATCATCAAGATTCAC--------------------------------------------------------------------- t0039311 17
----------GGAGCATCATCAAGATTCACA-------------------------------------------------------------------- t0003500 136
----------GGAGCATCATCAAGATTCACAA------------------------------------------------------------------- t2705544 1
-----------GAGCATCATCAAGATTCACA-------------------------------------------------------------------- t0631874 2
-----------GAGCATCATCAAGATTCACAA------------------------------------------------------------------- t4657449 1
//
mireap-plant
MS-m0035 Chr11:47636944:47637047:+ 104(nt) -18.70(kcal/mol)
TGGCACCTATATTAGGTTTGAGAGCATGTGGCAAAAAGAGTAATTTTCGAGTAAGCATGGTCAAATATGTCATTTCACATATCTCATTCCCAATCAACTGTCGA MS-m0035 39
(((((.....(((.((..(((((..((((((......(((.....)))......(((((......)))))....)))))).)))))..)).)))....))))).
**********ATTAGGTTTGAGAGCATGTGGCA*********************************************************************** MS-m0035-5p 38
--------ATATTAGGTTTGAGAGCATGTGGC------------------------------------------------------------------------ t0191339 4
---------TATTAGGTTTGAGAGCATGTGGC------------------------------------------------------------------------ t1507031 1
---------TATTAGGTTTGAGAGCATGTGGCA----------------------------------------------------------------------- t0271176 3
----------ATTAGGTTTGAGAGCATG---------------------------------------------------------------------------- t2495887 1
----------ATTAGGTTTGAGAGCATGTGGCA----------------------------------------------------------------------- t0056539 12
----------ATTAGGTTTGAGAGCATGTGGCAA---------------------------------------------------------------------- t0103076 7
-----------TTAGGTTTGAGAGCATGTGGC------------------------------------------------------------------------ t0272003 3
-----------TTAGGTTTGAGAGCATGTGGCAAA--------------------------------------------------------------------- t1013861 1
------------TAGGTTTGAGAGCATGTGGCA----------------------------------------------------------------------- t0397023 2
-------------AGGTTTGAGAGCATGTGGCA----------------------------------------------------------------------- t4123953 1
-------------AGGTTTGAGAGCATGTGGCAAAAA------------------------------------------------------------------- t0364619 3
----------------------------------------------------------------------CATTTCACATATCTCATTCCCAA----------- t1847086 1
//
mireap-plant
MS-m0036 Chr11:47684920:47685019:+ 100(nt) -45.70(kcal/mol)
ACTAACTAGAAGATTCAGCGATGGAAAATTAACCTTGAACTTCGTTAGTATATCAATGAAATCCAAGGCTAATTTTCCATTGCTGAATCTAATAGTTTTT MS-m0036 47
...(((((..(((((((((((((((((((((.(((((...((((((........))))))...))))).)))))))))))))))))))))..)))))...
*********************************************************************TAATTTTCCATTGCTGAATCT********** MS-m0036-3p 46
--------------------ATGGAAAATTAACCTTGAACTTCG-------------------------------------------------------- t2075354 1
--------------------------------------------------------------------CTAATTTTCCATTGCTGAATC----------- t3904874 1
--------------------------------------------------------------------CTAATTTTCCATTGCTGAATCT---------- t0032153 20
---------------------------------------------------------------------TAATTTTCCATTGCTGAATC----------- t2084562 1
---------------------------------------------------------------------TAATTTTCCATTGCTGAATCT---------- t0025752 24
//
mireap-plant
MS-m0037 Chr11:47971334:47971490:+ 157(nt) -23.60(kcal/mol)
GCGGTTTTATTTTCTTCTGATTCTTTGTATGTTGTTGTATGTTGTATTTGCTATTTTCTTTGTTGCTTTGTAAATCAACATTAATGCTGTTGTTACACTTCTATTATAACCTTTGCAGATAATCATGTAGAAATAAGTTTGAAGATAAATAAGTTTG MS-m0037 12
.(((.((((((((((((.((((.(((.(((((.(((((((((((.((((((..................))))))))))))...(((....((((...........))))....))).))))).))))).)))..)))).))))).))))))).)))
****************************************************************************************************************************ATGTAGAAATAAGTTTGAAGATA********** MS-m0037-3p 11
------------------------------------------------------------------------------------------------------------------------AATCATGTAGAAATAAGTTTGAAG------------- t4897390 1
--------------------------------------------------------------------------------------------------------------------------TCATGTAGAAATAAGTTTGAAGAT----------- t0450448 2
---------------------------------------------------------------------------------------------------------------------------CATGTAGAAATAAGTTTGAAGATA---------- t0572093 2
----------------------------------------------------------------------------------------------------------------------------ATGTAGAAATAAGTTTGAAGATA---------- t0228312 4
----------------------------------------------------------------------------------------------------------------------------ATGTAGAAATAAGTTTGAAGATAA--------- t0308489 3
//
mireap-plant
MS-m0038 Chr11:2289706:2290027:- 322(nt) -53.00(kcal/mol)
TGTATTAGAAAGAGCAGATATGATCGGAACCTAAAATAATATTATTAAAGAAAAGCAATAAAAAAATCATTAAAATTGCAGTTATTATGGTCAATTTTCAAGCACTACTCTCTTTTTTTTTTCTTTTGCTTGTAAAATGTAAATTTATGGAGTATTCATTATCATATAATTCAAGTTCATAAATTTGCAATTCTTAATTATAAAAGTAGTTAAGACAATTTAATTTTCATGGTTTGAGCTCAATAATGAAGTGCCTACTTTCTTACACAAGGAAGATCTATGTAATAATGAAGCTTCTAATTCTTTTGCTCTCACCAAAGTA MS-m0038 12
..........((((((((...(((.((((.((.......((((((((.(((...(((((...............)))))...............((((((((((......................)))))).))))((((((((((((((.(....(((((...)))))...).))))))))))))))..((((((((((....)))))))))).........((((((...(((....)))..))))))......(((((((....))))))).)))...)))))))).)).)))).)))..))))))))..........
**********AGAGCAGATATGATCGGAACCTA************************************************************************************************************************************************************************************************************************************************************************************************* MS-m0038-5p 11
TGTATTAGAAAGAGCAGATATGAT---------------------------------------------------------------------------------------------------------------------------------------------------------------------------------------------------------------------------------------------------------------------------------------------------------- t2483945 1
--------AAAGAGCAGATATGATCGGAA----------------------------------------------------------------------------------------------------------------------------------------------------------------------------------------------------------------------------------------------------------------------------------------------------- t1142624 1
--------AAAGAGCAGATATGATCGGAACCT-------------------------------------------------------------------------------------------------------------------------------------------------------------------------------------------------------------------------------------------------------------------------------------------------- t3789055 1
----------AGAGCAGATATGATCGGAACCTA------------------------------------------------------------------------------------------------------------------------------------------------------------------------------------------------------------------------------------------------------------------------------------------------- t0102621 7
------------AGCAGATATGATCGGAACCTA------------------------------------------------------------------------------------------------------------------------------------------------------------------------------------------------------------------------------------------------------------------------------------------------- t3773708 1
-------------GCAGATATGATCGGAACCTA------------------------------------------------------------------------------------------------------------------------------------------------------------------------------------------------------------------------------------------------------------------------------------------------- t1989093 1
//
mireap-plant
MS-m0039 Chr11:3913623:3913850:- 228(nt) -65.00(kcal/mol)
TTTGAGAGGTTGAAGCTGCCAGCATGATCTGGTGATTAACCTAGCTATCACTTTTTCTTTTTTCCTCCCTTTTTATGTATGTTTTTTCTGCCTCTTTAGTGGTATATATGCAGATTGAAAGACCAGTTTTGGATTAAATTTCTTGAGTTATCTTCAGCCTGCTTGAACTTTATAGCTTCATAGGTATGGTTTCAACATCAGATCATCTTGCAGCTTCAATCACTCACT MS-m0039 219
..((((.((((((((((((.((.(((((((((((...((((((.((((....................(((((..(((((((......((((........)))).)))))))....))))).(((....)))............(((((((.(((((.....)))))....))))))).)))).)).))))....))))))))))))).)))))))))))).))))..
*****************************************************************************************************************************************************************************************************TCAGATCATCTTGCAGCTTCA********** MS-m0039-3p 219
-----------------------------------------------------------------------------------------------------------------------------------------------------------------------------------------------------TCAGATCATCTTGCAGCT------------- t0820351 2
-----------------------------------------------------------------------------------------------------------------------------------------------------------------------------------------------------TCAGATCATCTTGCAGCTTC----------- t0438487 2
-----------------------------------------------------------------------------------------------------------------------------------------------------------------------------------------------------TCAGATCATCTTGCAGCTTCA---------- t0002624 175
-------------------------------------------------------------------------------------------------------------------------------------------------------------------------------------------------------AGATCATCTTGCAGCTTCAA--------- t0133603 6
-------------------------------------------------------------------------------------------------------------------------------------------------------------------------------------------------------AGATCATCTTGCAGCTTCAAT-------- t0017553 34
//
mireap-plant
MS-m0040 Chr11:11795925:11796037:- 113(nt) -23.70(kcal/mol)
TGACTTAATTGATTTAATTCACTCACTGCCACTGAAGGTGGTCTCTCCTCTTCAACAGGTCTTTCAAGCAAGAACCTACATCTGAGTAGTGACTGCAAAATTAAGATAAGAGT MS-m0040 7
...((((.(((((((....((.(((((((((.((((((.((.....))))))))..(((((((......))).)))).....)).))))))).))..)))))))..))))...
********************************************************************************TCTGAGTAGTGACTGCAAAATTA********** MS-m0040-3p 6
------------------------------------------------------ACAGGTCTTTCAAGCAAGAACCTA----------------------------------- t4437577 1
--------------------------------------------------------------------------------TCTGAGTAGTGACTGCAA--------------- t1544444 1
--------------------------------------------------------------------------------TCTGAGTAGTGACTGCAAAATTA---------- t0182740 5
//
mireap-plant
MS-m0041 Chr11:17073499:17073686:- 188(nt) -39.60(kcal/mol)
CTTTTCATGAAGGAAGATGTAATGATTACCATAAGATAAAATATGATCATATTAGGTGAACAAATATTATCCCAAAGAGATCAATGATATCATATGAGGGTAACACACTTATGACAATATCATTGGGCAAGTACTGAGTAGTTGCTTTTGTAATGGTATGTTGTTAGGGAGAGCTCAATTATGATACT MS-m0041 5
(((((..((..(((.(((((..((.((((((((.(((........))).)))..))))).)).))))).))))))))))........(((((((...((((....(.((.((((((.(((((((((((((.(((...))).)))))....)))))))))))))).)))....))))...)))))))..
**********AGGAAGATGTAATGATTACCATA*********************************************************************************************************************************************************** MS-m0041-5p 5
----------AGGAAGATGTAATGATTACCATA----------------------------------------------------------------------------------------------------------------------------------------------------------- t0170948 5
//
mireap-plant
MS-m0042 Chr11:19434298:19434439:- 142(nt) -37.50(kcal/mol)
AAGGTTCTTTTGGATGGGCGGTGTGTTTACCTAGTGTAAAAATAGTGGTGGTGGTGAGATTAGATATTATAGCATGAGACCAAAAAAAAAAAAAAAACTAAACACACTACACTGGAAATAAATACCTATCCAAAAGGATCCT MS-m0042 12
..((((((((((((((((..((.(((((.((.((((((....((((..((((.(((..((........))..)))...))))..............)))).......))))))))))))).)).))))))))))))))))..
**********TGGATGGGCGGTGTGTTTACCTA************************************************************************************************************* MS-m0042-5p 11
-----TCTTTTGGATGGGCGGTGTGTTTA----------------------------------------------------------------------------------------------------------------- t4860859 1
-------TTTTGGATGGGCGGTGTGTTTACC--------------------------------------------------------------------------------------------------------------- t3447811 1
-------TTTTGGATGGGCGGTGTGTTTACCT-------------------------------------------------------------------------------------------------------------- t4208544 1
---------TTGGATGGGCGGTGTGTTTACCTA------------------------------------------------------------------------------------------------------------- t0339973 3
----------TGGATGGGCGGTGTGTTTACCTA------------------------------------------------------------------------------------------------------------- t0137325 6
//
mireap-plant
MS-m0043 Chr11:23908260:23908400:- 141(nt) -41.50(kcal/mol)
GAGTAAAATTTCATCCATTGCTACTGTTAAAAATCAGTCCTTGTATGTCAGAATGAGGTATATGGTACGCTACGTGCAATTTTTTGGTTATTATATCAGCCACGCTAGTTTTTAACCGTAGAAATGGATGAAATATATAAT MS-m0043 22
.......((((((((((((.((((.(((((((((.(((((.(((((.(((...))).))))).))...((.....)).......(((((........))))).))).))))))))).)))).)))))))))))).......
**************************************************************************************************************TTTAACCGTAGAAATGGATGA********** MS-m0043-3p 21
--------------------------------------CCTTGTATGTCAGAATGAGGTATA------------------------------------------------------------------------------- t3699111 1
--------------------------------------------------------------------------------------------------------------TTTAACCGTAGAAATGGATGA---------- t0031516 20
---------------------------------------------------------------------------------------------------------------TTAACCGTAGAAATGGATGAA--------- t2439858 1
//
mireap-plant
MS-m0044 Chr11:40094240:40094339:- 100(nt) -41.40(kcal/mol)
CATCTAGATGCGTTTTCATGCCATGTCAGCTGAAAATGCGTTCATCTAGACAGGCTTTCAATGCATTTTTCTGACAGTGCACTGAAAACGTGTCTAGCTG MS-m0044 13
...((((((((((((((((((..((((((..(((((((((((.....((.....))...)))))))))))))))))..))).)))))))))))))))...
*********************************************************************TCTGACAGTGCACTGAAAACG********** MS-m0044-3p 13
--------------------------------------------------------------------TTCTGACAGTGCACTGAAAACG---------- t0987025 1
---------------------------------------------------------------------TCTGACAGTGCACTGAAAACG---------- t0055834 12
//
mireap-plant
MS-m0045 Chr11:42370922:42370997:- 76(nt) -20.20(kcal/mol)
GCGAAACAGGCGATGCAAGTGCGGGATATTTCAAACTCTTTGATATCCGTGTGCGCATGTTCATGCAGTGTGTGCG MS-m0045 8
(((..(((.(((..(((.((((((((((((...........)))))))...))))).)))...)))..))).))).
**********CGATGCAAGTGCGGGATATTTC******************************************** MS-m0045-5p 5
*****************************************GATATCCGTGTGCGCATGTTCATGCA********* MS-m0045-3p 3
----------CGATGCAAGTGCGGGATATTTC-------------------------------------------- t0230517 4
----------CGATGCAAGTGCGGGATATTTCA------------------------------------------- t2571784 1
------------------------------------------ATATCCGTGTGCGCATGTTCAT------------ t1534656 1
------------------------------------------ATATCCGTGTGCGCATGTTCATGC---------- t0539933 2
//
mireap-plant
MS-m0046 Chr11:43919159:43919430:- 272(nt) -126.50(kcal/mol)
GGCCTTTATTAGCCTATAGCTCTAATCTGAGTTGTAAACCACCAATTCTTAATGAGTTCACGATCCATGATGTATGGACACATAATGCTAAGAACAAATCAATGTTCCCATATGATTCAAACAATCCTTGCACCTATCGACTGGTGTATGGATTACGTGAATCATAACGAGACATTGATTTGTTATTAGCATTACGAGCCCACAATCCGTGGATTGTGAATTCGTTATCAATTGGTTTTCTACAATTTAGATTAGAGCTGCAAGTTGAGGAA MS-m0046 12
..((((.(((.((....(((((((((((((((((((....(((((((..((((((((((((((((((((((...(((.(.(.(((((((((.((((((((((((((.(..(((((((((...(((((.((((((........)))))).)))))...)))))))))..).)))))))))))))).))))))))).).).)))..)).))))))))))))))))))))..)))))))....))))))))))))))))))))).))).))))..
*************************************************************************************************************************************************************************************************************************************************ACAATTTAGATTAGAGCTGCA********** MS-m0046-3p 12
------------------------------------------------------------------------------------------------------------------------------------------------------------------------------------------------------------------------------------------------TACAATTTAGATTAGAGCTGC----------- t1017797 1
------------------------------------------------------------------------------------------------------------------------------------------------------------------------------------------------------------------------------------------------TACAATTTAGATTAGAGCTGCA---------- t0245131 4
------------------------------------------------------------------------------------------------------------------------------------------------------------------------------------------------------------------------------------------------TACAATTTAGATTAGAGCTGCAA--------- t1361345 1
-------------------------------------------------------------------------------------------------------------------------------------------------------------------------------------------------------------------------------------------------ACAATTTAGATTAGAGCTGCA---------- t0124402 6
//
mireap-plant
MS-m0047 Chr11:44615589:44615747:- 159(nt) -32.70(kcal/mol)
GATTTTATTAAAGTATGATGATGTGACACTCTAAAATTGTACCATATCTTAAATTGTTTTTAACTATTTTTTATAATTTTTAGATTTTATATGAAAAATTTCCTGGTGATAAGTTAGCACAATTTCAGAATGTCACATTATCGCTTTTGAAAGAAATCT MS-m0047 10
((((((...(((((..((((((((((((.(((.(((((((........((((.(((((.(((...((((((((((..............))))))))))....))).))))).)))).))))))).))).))))))))))))))))).....)))))).
**********AAGTATGATGATGTGACACTCTA****************************************************************************************************************************** MS-m0047-5p 10
-------TTAAAGTATGATGATGTGACACTC-------------------------------------------------------------------------------------------------------------------------------- t3479335 1
--------TAAAGTATGATGATGTGACACTCT------------------------------------------------------------------------------------------------------------------------------- t1197018 1
---------AAAGTATGATGATGTGACACT--------------------------------------------------------------------------------------------------------------------------------- t1623211 1
---------AAAGTATGATGATGTGACACTCTA------------------------------------------------------------------------------------------------------------------------------ t4502049 1
----------AAGTATGATGATGTGACACTCTA------------------------------------------------------------------------------------------------------------------------------ t0206243 4
----------AAGTATGATGATGTGACACTCTAA----------------------------------------------------------------------------------------------------------------------------- t0707017 2
//
mireap-plant
MS-m0048 Chr11:46422881:46423237:- 357(nt) -84.00(kcal/mol)
CTTTTTCTTCATATGTTCTAGCTTGGGGATTTTGATTCTTTTATGAAAGGGCCTTGAATTTTACCTTCTGCAATTGAAATGTGTGAACTTTAGGTGTTATGGGGGATGGGCAGCACCTAATATATACTTCTTGGGGTTTGCTGGGTTGTGAAGTTTGGCAATATCCGTATCGGTGGACTTTCCGGAATTTACAATGCGCGTAATTATTTTATAGGTTGGGGTTGAAGTTCTTTTACTTGTCTATTTTGTGTTTATTCTGGAGTTCTTTTAGTGGTGATTGTTTATTTACTGCAATACTATAAGGACATCATGTCCGGGAGTATGATGTTCACAAGCTTATGCACCTAGAGGAACTCG MS-m0048 30
.......((((((((((.(((.(((.(((....(((((.................)))))......))).)))))).))))))))))((((((((((.(((((((((...((((.((((((.((((.....(((....(((.(.((((((((.(((((.((..((((......))))..))))))).)))))))).))))...)))...)))).))))))))))..)))).....(((((..((.(((((....(((((((((((((.(((((((((........))))).....)))).))))))......))))))).))))).))..)))))))))))))))))))).......
**********ATATGTTCTAGCTTGGGGATT************************************************************************************************************************************************************************************************************************************************************************************************************************************** MS-m0048-5p 30
-------TTCATATGTTCTAGCTTGGGG----------------------------------------------------------------------------------------------------------------------------------------------------------------------------------------------------------------------------------------------------------------------------------------------------------------------------------------- t1270499 1
---------CATATGTTCTAGCTTGGGGAT--------------------------------------------------------------------------------------------------------------------------------------------------------------------------------------------------------------------------------------------------------------------------------------------------------------------------------------- t0234195 4
----------ATATGTTCTAGCTTGGGGAT--------------------------------------------------------------------------------------------------------------------------------------------------------------------------------------------------------------------------------------------------------------------------------------------------------------------------------------- t0325814 3
----------ATATGTTCTAGCTTGGGGATT-------------------------------------------------------------------------------------------------------------------------------------------------------------------------------------------------------------------------------------------------------------------------------------------------------------------------------------- t0037444 18
----------ATATGTTCTAGCTTGGGGATTT------------------------------------------------------------------------------------------------------------------------------------------------------------------------------------------------------------------------------------------------------------------------------------------------------------------------------------- t1717683 1
-----------TATGTTCTAGCTTGGGGATTTT------------------------------------------------------------------------------------------------------------------------------------------------------------------------------------------------------------------------------------------------------------------------------------------------------------------------------------ t0402755 2
-------------TGTTCTAGCTTGGGGATTTTGA---------------------------------------------------------------------------------------------------------------------------------------------------------------------------------------------------------------------------------------------------------------------------------------------------------------------------------- t4502427 1
//
mireap-plant
MS-m0049 Chr11:47661590:47661732:- 143(nt) -66.50(kcal/mol)
AAGGCTCTGATTGGTATGGAGGATGGAAAAGAGTGAGGAATGGTTAAGCTACAAAGTGAGAAAATGGTTATGAATCTTAACCATTTGATTTAACAAATTTTCCATCCTCACTCTTTTTCATCCTTCATACCAAGCAAAGGCTA MS-m0049 73
.((.((.((.(((((((((((((((((((((((((((((.(((..((..........((..(((((((((.......)))))))))..)).......))..)))))))))))))))))))))))))))))))).)).)).)).
**********TTGGTATGGAGGATGGAAAAG**************************************************************************************************************** MS-m0049-5p 70
******************************************************************************************************************TTTTCATCCTTCATACCAAGC******** MS-m0049-3p 1
----------TTGGTATGGAGGATGGAAAAG---------------------------------------------------------------------------------------------------------------- t0007880 70
----------------TGGAGGATGGAAAAGAGTGAG---------------------------------------------------------------------------------------------------------- t1672877 1
-------------------AGGATGGAAAAGAGTGAGGAA------------------------------------------------------------------------------------------------------- t0930563 1
-----------------------------------------------------------------------------------------------------------------TTTTTCATCCTTCATACCAAG--------- t2973108 1
//
mireap-plant
MS-m0050 Chr12:570354:570483:+ 130(nt) -47.10(kcal/mol)
GTACTAAGGGTTAGATTGCATTTTACCCCTTTTACTGAAAAACATGGGCCGGTTTGCTCTTTGATTTTGTATAGGGACTAATTTGCTCTTTTTTTAAGTAAAGGGGCAAAATGCAATCAAACTTAGTACA MS-m0050 13
((((((((.....(((((((((((.(((((((.(((((((((...((((.((((.(((((.((......)).)))).).)))).)))).)))))).)))))))))).)))))))))))...)))))))).
**********TTAGATTGCATTTTACCCCTT*************************************************************************************************** MS-m0050-5p 13
----------TTAGATTGCATTTTACCCCTT--------------------------------------------------------------------------------------------------- t0054597 13
//
mireap-plant
MS-m0051 Chr12:3289189:3289329:+ 141(nt) -49.70(kcal/mol)
ATTAAGAATTTCATTCATTTCTACTAGTAAAATCTAGCTACTGCATGCTAGAATGAGGTACATATGACACGCCACATGTAACTATCTGGTTACTATAAACCAGCCCAACTTTTAATGGTAGAAATGGATGAAATTTTTAAC MS-m0051 17
.(((((((((((((((((((((((((.(((((((((((........))))))...((.(((((.((......)).))))).))..((((((......))))))......))))).))))))))))))))))))))))))).
**************************************************************************************************************TTTAATGGTAGAAATGGATGA********** MS-m0051-3p 16
-------------------------------------------------------------------------------------------------------------TTTTAATGGTAGAAATGGATG----------- t3085303 1
-------------------------------------------------------------------------------------------------------------TTTTAATGGTAGAAATGGATGAAA-------- t3961595 1
--------------------------------------------------------------------------------------------------------------TTTAATGGTAGAAATGGATGA---------- t0058386 12
--------------------------------------------------------------------------------------------------------------TTTAATGGTAGAAATGGATGAAAT------- t4425792 1
----------------------------------------------------------------------------------------------------------------TAATGGTAGAAATGGATGAAA-------- t1480781 1
-----------------------------------------------------------------------------------------------------------------------AGAAATGGATGAAATTTTTAA- t1367507 1
//
mireap-plant
MS-m0052 Chr12:3306901:3306975:+ 75(nt) -21.60(kcal/mol)
TTTAAGTAGTGGTGTCGTGGTGTAGTTGGTTATCACGTCTGTCTAACACAAGTCCTGGCGACGCCAGTAAATTTT MS-m0052 675
......((.(((((((((.(.(.(.(((((((.((....))..)))).))).)).).))))))))).))......
**********GGTGTCGTGGTGTAGTTGGTT******************************************** MS-m0052-5p 675
--------GTGGTGTCGTGGTGTAGTTGGTT-------------------------------------------- t4689345 1
----------GGTGTCGTGGTGTAGTTG----------------------------------------------- t0700020 2
----------GGTGTCGTGGTGTAGTTGG---------------------------------------------- t0007466 73
----------GGTGTCGTGGTGTAGTTGGT--------------------------------------------- t0001991 222
----------GGTGTCGTGGTGTAGTTGGTT-------------------------------------------- t0001081 367
-----------GTGTCGTGGTGTAGTTGGTTA------------------------------------------- t0414910 2
-----------GTGTCGTGGTGTAGTTGGTTAT------------------------------------------ t0222950 4
-----------GTGTCGTGGTGTAGTTGGTTATC----------------------------------------- t0707466 2
-----------GTGTCGTGGTGTAGTTGGTTATCA---------------------------------------- t0474545 2
//
mireap-plant
MS-m0053 Chr12:11913899:11914195:+ 297(nt) -65.50(kcal/mol)
CGAAACTCTTAGGTCGAGTTGAGGGTGTTACAATGTTAATGTATTTGAATGTCTAAATTATTATAATGCTAAGGTAAGTTAAGTAAATTTCATATGGACTTACTAAACATACAAAATGCTTACCCCATTTCCCTTCCTTCTAAATTATCGACTTGCAGAATGTATTGGTTGGATCTATGAGAAGCACACACTATCCTGCTATTGATTTGGTAGTCTCTCAAATGCTTTAAAGTCCAATTATGTGGCATGTACATGTAACACACCTTACTCGACCCGCTAATTGGATCTGAGTATGGT MS-m0053 6
(.(.((((...((((((((.((((((((((((.(((....(((((..((((.......))))..)))))...((((((((((((..((.....))..)))))...............))))))).......................((........))((((..((((((((.((....((((((.........((((((......)))))).........))))))..))))))))))....))))..))))))))))).))))))))))))..............)))).).).
**********AGGTCGAGTTGAGGGTGTTACA************************************************************************************************************************************************************************************************************************************************************************* MS-m0053-5p 6
----------AGGTCGAGTTGAGGGTGTT---------------------------------------------------------------------------------------------------------------------------------------------------------------------------------------------------------------------------------------------------------------------------- t0917889 1
----------AGGTCGAGTTGAGGGTGTTAC-------------------------------------------------------------------------------------------------------------------------------------------------------------------------------------------------------------------------------------------------------------------------- t3582843 1
----------AGGTCGAGTTGAGGGTGTTACA------------------------------------------------------------------------------------------------------------------------------------------------------------------------------------------------------------------------------------------------------------------------- t0364096 3
-----------GGTCGAGTTGAGGGTGTTACA------------------------------------------------------------------------------------------------------------------------------------------------------------------------------------------------------------------------------------------------------------------------- t4814628 1
//
mireap-plant
MS-m0054 Chr12:13635754:13635863:+ 110(nt) -90.20(kcal/mol)
GGAAATCGCGTCCACGTCAGCTCGAGTTGCTGACGTGGCAGCAAATCGAGTCCTTGAGGGCACGATTTGTTGTCACATCAGCAACTCGTGCTGACGTGGACGCGATTTCG MS-m0054 10
.((((((((((((((((((((.(((((((((((.((((((((((((((.((((....)))).)))))))))))))).))))))))))).)))))))))))))))))))).
*******************************************************************************AGCAACTCGTGCTGACGTGGA********** MS-m0054-3p 10
------------------------------------------------------------------------------CAGCAACTCGTGCTGACGTGGACG-------- t1789520 1
-------------------------------------------------------------------------------AGCAACTCGTGCTGACGTGGA---------- t0098130 8
-------------------------------------------------------------------------------AGCAACTCGTGCTGACGTGGACGC------- t4699013 1
//
mireap-plant
MS-m0055 Chr12:14363859:14364144:+ 286(nt) -101.40(kcal/mol)
CATAATCCAGCATTGTCCTCTTTGGGTACCCACAAGTCCTCAAGGTTTTTCCACCAACACCATAGATTTGAACTTGGAACATAACACACAAATGTGTGTCCACAAGTCCTCAAGGCTTTTGCACCCTAATGTGCAATTCATTAGATTTGAACTTGGAACATAACACACATACGAGTTTACTTTACAGAATGGATACCAATTGATCCAAATCGGGTTCGAATATGTGGAGCCACACTTAAGACCTTGAAGGTCCTATGGGTGCCCAAAGAAGACGGTTCCGGATTAT MS-m0055 8
.(((((((.(.((((((.((((((((((((((...(.((((((((((((..........(((((.((((((((((((......((((((....))))))....(((((.....)))))((((((......))))))(((..((((..((((((((................)))))))).))))..)))(((((........)))))..)))))))))))).)))))..........))))))))).))).)...)))))))))))))).)))))).).)))))))
***************************************************************************************************************************************************************************************************************************************************************TGGGTGCCCAAAGAAGACGGT********** MS-m0055-3p 8
---------------------------------------------------------------------------------------------------------------------------------------------------------------------------------------------------------------------------------------------------------------TGGGTGCCCAAAGAAGACGGT---------- t0125506 6
---------------------------------------------------------------------------------------------------------------------------------------------------------------------------------------------------------------------------------------------------------------TGGGTGCCCAAAGAAGACGGTT--------- t0446551 2
//
mireap-plant
MS-m0056 Chr12:19628936:19629024:+ 89(nt) -35.40(kcal/mol)
AGAGGAGGCATCCAAAGGGATCGCATTGATCCTTTATTTTTCTTCCTTCACAATTTTGGATCATGCTATCCCTTCGGATTTTTCCTTTG MS-m0056 6
((((((((.((((.(((((((.((((.(((((.........................))))))))).))))))).)))).)))))))).
**********TCCAAAGGGATCGCATTGATC********************************************************** MS-m0056-5p 6
----------TCCAAAGGGATCGCATTGA------------------------------------------------------------ t4466667 1
----------TCCAAAGGGATCGCATTGATC---------------------------------------------------------- t0218919 4
----------TCCAAAGGGATCGCATTGATCC--------------------------------------------------------- t2464230 1
//
mireap-plant
MS-m0057 Chr12:20974636:20974748:+ 113(nt) -57.60(kcal/mol)
AAATGACTGTTGAATTTTTGTTGTCCACGCGCGACACGCACTGCATTTGTGCTTTTTCAAAGCTTTGTATGTGTGTTTCGCGCGTGGACGACGTAAATTAACAAGTCATTATA MS-m0057 272
.((((((((((((.(((.((((((((((((((((.((((((((((.....(((((...)))))..)))).)))))).)))))))))))))))).)))))))).)))))))...
********************TTGTCCACGCGCGACACGCAC************************************************************************ MS-m0057-5p 7
************************************************************************GTGTTTCGCGCGTGGACGACG******************** MS-m0057-3p 265
--------------------TTGTCCACGCGCGACACGCAC------------------------------------------------------------------------ t0118006 7
---------------------------------------------------------------------TGTGTGTTTCGCGCGTGGACGAC--------------------- t0059972 12
---------------------------------------------------------------------TGTGTGTTTCGCGCGTGGACGACG-------------------- t0008166 67
-----------------------------------------------------------------------TGTGTTTCGCGCGTGGACGAC--------------------- t0252617 4
-----------------------------------------------------------------------TGTGTTTCGCGCGTGGACGACG-------------------- t0454534 2
------------------------------------------------------------------------GTGTTTCGCGCGTGGACGAC--------------------- t0648486 2
------------------------------------------------------------------------GTGTTTCGCGCGTGGACGACG-------------------- t0002878 163
-------------------------------------------------------------------------TGTTTCGCGCGTGGACGACG-------------------- t0057125 12
-------------------------------------------------------------------------TGTTTCGCGCGTGGACGACGT------------------- t3376851 1
-------------------------------------------------------------------------TGTTTCGCGCGTGGACGACGTA------------------ t0589193 2
//
mireap-plant
MS-m0058 Chr12:23149727:23149982:+ 256(nt) -28.40(kcal/mol)
CAAAAAAATTAGAATATGTAGATACAATCGGAATAAAAAAATGGAATTGCACTAAGCAATTAAAACACGAAATTAGCAAAAATTGGAATTAAAAAAAAGACACAAAATCCTCAAATAAAACCATAGAAATAGAATAAGTGAAAATTTGCAGACCGCCTCCTGGCTTATTCATTCCATTATTATCCTTTTTTTTTTCTTTCAATACAATTACAATAAAAAAAAACTTATTGTATCACAACAAATTCAAAGAAAAAAC MS-m0058 12
...........((((.(((.((((((((.((.............((((((.....))))))....................(((((((..((((((((((.......))................(((...((((((((.(......((.....))....).)))))))).)))............))))))))..)))))))....................)).))))))))...))).))))...........
**********AGAATATGTAGATACAATCGGA******************************************************************************************************************************************************************************************************************************** MS-m0058-5p 12
-------ATTAGAATATGTAGATACAATCGG--------------------------------------------------------------------------------------------------------------------------------------------------------------------------------------------------------------------------------- t4483221 1
--------TTAGAATATGTAGATACAATCGGA-------------------------------------------------------------------------------------------------------------------------------------------------------------------------------------------------------------------------------- t1277623 1
---------TAGAATATGTAGATACAATCGGA-------------------------------------------------------------------------------------------------------------------------------------------------------------------------------------------------------------------------------- t3650669 1
----------AGAATATGTAGATACAATCGGA-------------------------------------------------------------------------------------------------------------------------------------------------------------------------------------------------------------------------------- t0126228 6
----------AGAATATGTAGATACAATCGGAA------------------------------------------------------------------------------------------------------------------------------------------------------------------------------------------------------------------------------- t1762621 1
-----------GAATATGTAGATACAATCGGA-------------------------------------------------------------------------------------------------------------------------------------------------------------------------------------------------------------------------------- t1045654 1
------------AATATGTAGATACAATCGGAA------------------------------------------------------------------------------------------------------------------------------------------------------------------------------------------------------------------------------- t1128961 1
//
mireap-plant
MS-m0059 Chr12:23533553:23533813:+ 261(nt) -38.80(kcal/mol)
CAAGTTGCCTAAGGCCGCACGGATCGCGAGACAAAATATCTAGCCCCATGATACTAGTACAGAAGCCTCTATGGTATTTTAACTCGATTATATGAAACAATAAAGTAAAGTTTTAAATTTAATTTTAAAAATGAAAAAACCAAAAAAAAAACTATTGGATTTTATCATTTTATCTAGATAAATTCCAACTTTTTACACTTAAAATATTAGTACCTTTTACACTACGCCAAAATTGTGTTTTCGTGACGCTTTGAAAACATT MS-m0059 17
...(((...((((((..((((((.(((((.......((((.........)))).((((..(((((...(((..(((((((((((..(((.(((......))).)))..))(((((((......)))))))........................(((((.((((((..........)))))).)))))..........))))))))))))...)))))..))))........)))))..))))))..))))))..)))...
**********AAGGCCGCACGGATCGCGAGACA************************************************************************************************************************************************************************************************************************************ MS-m0059-5p 17
--------CTAAGGCCGCACGGATCGC------------------------------------------------------------------------------------------------------------------------------------------------------------------------------------------------------------------------------------------ t2969732 1
--------CTAAGGCCGCACGGATCGCGAG--------------------------------------------------------------------------------------------------------------------------------------------------------------------------------------------------------------------------------------- t3913261 1
--------CTAAGGCCGCACGGATCGCGAGAC------------------------------------------------------------------------------------------------------------------------------------------------------------------------------------------------------------------------------------- t4816981 1
---------TAAGGCCGCACGGATCGCGAGACA------------------------------------------------------------------------------------------------------------------------------------------------------------------------------------------------------------------------------------ t0507828 2
----------AAGGCCGCACGGATCGCGAGACA------------------------------------------------------------------------------------------------------------------------------------------------------------------------------------------------------------------------------------ t0078676 9
-----------AGGCCGCACGGATCGCGAGACA------------------------------------------------------------------------------------------------------------------------------------------------------------------------------------------------------------------------------------ t2824542 1
------------GGCCGCACGGATCGCGAGACA------------------------------------------------------------------------------------------------------------------------------------------------------------------------------------------------------------------------------------ t3816005 1
-------------GCCGCACGGATCGCGAGACA------------------------------------------------------------------------------------------------------------------------------------------------------------------------------------------------------------------------------------ t2666880 1
//
mireap-plant
MS-m0060 Chr12:912843:913088:- 246(nt) -47.20(kcal/mol)
TGAAAATGGAATGCTAAATACACCGACTTTATTTTTTTTTTCTCTTTTAAAGTTTTAATTATTATTATTTTTGGTACTTGTTATACTTTTTTATTGGTCAAGCAATTAGTGGAATATAGCAGTGAAATGAAATAATAAAAAATCATCTTTTTTCACGTCACTTGTTGAGAGACCATTGGTGGAAGAAATTAAGATAAATATATAAGGGTAGACTTGGATGGGCGGTGTGTTTACTTACGGTTAATG MS-m0060 8
....(((.(...(.(((((((((((.(((.((((...(((.(((((.....(((((((((.((((((((((...((((.((((((...((((((((((......))))))))))))))))))))....)))))))))).......((((((.(((.(((.(((...))).)))...))).)))))))))))))))........))))).)))...)))))))))))))))))))...).)))....
*********************************************************************************************************************************************************************************************************************TTGGATGGGCGGTGTGTTTACTT********** MS-m0060-3p 8
---------------------------------------------------------------------------------------------------------------------------------------------------------------------------------------------------------------------TTGGATGGGCGGTGTGTTTACTT---------- t0113274 7
-----------------------------------------------------------------------------------------------------------------------------------------------------------------------------------------------------------------------GGATGGGCGGTGTGTTTACTT---------- t3641310 1
//
mireap-plant
MS-m0061 Chr12:11453677:11454006:- 330(nt) -70.00(kcal/mol)
GAAGTAGGTTGGAAATTACAGATCTTGTCTCCCTAAGCAGTAGCGGAGCAAATCGAAAGCGGCAAATCTTATCTTCAAGTGTAAGGAAGTAGATTTAAGCCACAAGTCCTATGTCTCTGGTCAGCAGTGGAGTAGGTTAGAAATTACAAATCTTGTCTCCCTAAGCAGTAGCAGAGCAGATCGAAGACGGCGAATCTTATCTTCAAGTGTAAGAAAGCAGATTTAAGCCACAAGTCCTATCTCCCTAGTCAGCAGTGGAGTAAGTTGGAAATTATAGACAGATCTTGTCTAAGCAGTAGCGGAGCAGATCGAAGATGGCAAATCTTATCT MS-m0061 13
.....(((((.(..(((...(((((.(.(((((((.((..(((.((((..........(.(((((((((..((((((..((.((((....((((((..(((.....((...((.(((((.((.((((.((((.(((((.(......).)))))...))))))..)).).).)))))))....))....)))))))))..))))))..)).))))....))))))..))).).........))))))).(((((..........)))))......((((((.....)))))).))..))).))))))))))...)))..).))))).....
*********************************************************************************************************************************************************************************************************************************************************************************************************AGCGGAGCAGATCGAAGATGGCA********** MS-m0061-3p 12
-------------------------------------------------------------------------------------------------------------------------------------------------------------TCCCTAAGCAGTAGCAGAGCAGAT----------------------------------------------------------------------------------------------------------------------------------------------------- t1737690 1
------------------------------------------------------------------------------------------------------------------------------------------------------------------------------------------------------------------------------------------------------------------------------------------------------AGTAGCGGAGCAGATCGAAGATG------------- t1317292 1
------------------------------------------------------------------------------------------------------------------------------------------------------------------------------------------------------------------------------------------------------------------------------------------------------AGTAGCGGAGCAGATCGAAGATGG------------ t0787853 2
-------------------------------------------------------------------------------------------------------------------------------------------------------------------------------------------------------------------------------------------------------------------------------------------------------GTAGCGGAGCAGATCGAAGATGGC----------- t2031950 1
---------------------------------------------------------------------------------------------------------------------------------------------------------------------------------------------------------------------------------------------------------------------------------------------------------AGCGGAGCAGATCGAAGATGGCA---------- t0188341 4
---------------------------------------------------------------------------------------------------------------------------------------------------------------------------------------------------------------------------------------------------------------------------------------------------------AGCGGAGCAGATCGAAGATGGCAA--------- t0365690 3
-----------------------------------------------------------------------------------------------------------------------------------------------------------------------------------------------------------------------------------------------------------------------------------------------------------CGGAGCAGATCGAAGATGGCA---------- t3918909 1
//
mireap-plant
MS-m0062 Chr12:14692258:14692332:- 75(nt) -18.60(kcal/mol)
TGGAATAGGTTCGAAATTACAGATCTTGTCTCCCTAAGCAATAGCGGAGCAGATCGAAGATGGCAAATCTTATCT MS-m0062 8
.(((..(((((.(..(((...(((((.(.(((((((.....))).))))))))))...)))..).)))))..)))
******************************************AGCGGAGCAGATCGAAGATGGCA********** MS-m0062-3p 8
------------------------------------------AGCGGAGCAGATCGAAGATGGCA---------- t0188341 4
------------------------------------------AGCGGAGCAGATCGAAGATGGCAA--------- t0365690 3
--------------------------------------------CGGAGCAGATCGAAGATGGCA---------- t3918909 1
//
mireap-plant
MS-m0063 Chr12:21256758:21257068:- 311(nt) -52.10(kcal/mol)
TGCTACTATTTTATTGTTATTGTTTGGATATTACATAACTCTTGTTTTATAGTTAATTTTGCTATTATTTTAAAGTCATTTGCTTGCTAAGTTGCAATCATCTTAGTGTTATCTAAGTATAACGATTTTTTTAATGTATTTTCAATTTGTTGAGATTCATTTATTTTAATATTTTTAGTGTAATTGATGTATTATATTTTTAACATTTATTTTTATATAAAAAATAATCTAAAAAAATTAATACGGGTGAACTGGGTTGGGTTCAGGTTTAGCATTATTAATCTAAGCTTGGCTTGGGTAGAATTTATGCC MS-m0063 10
.(((........((((((((..((((((((.(((..(((....)))..(((((.......)))))...............((.((((......)))).)).....))).)))))))).)))))))).............((((((....)))))).(((.((((.((((.....)))).)))).)))(((((((.((((((.....((((((((.....)))))))).....)))))))))))))..((((((......)))))))))...((((.(((.((((((((...))))))))..)))..)))).
**********TTATTGTTATTGTTTGGATATTA************************************************************************************************************************************************************************************************************************************************************************************** MS-m0063-5p 9
----------TTATTGTTATTGTTTGGATATTA-------------------------------------------------------------------------------------------------------------------------------------------------------------------------------------------------------------------------------------------------------------------------------------- t0091965 8
-----------TATTGTTATTGTTTGGATATTA-------------------------------------------------------------------------------------------------------------------------------------------------------------------------------------------------------------------------------------------------------------------------------------- t3271084 1
-----------------------------------------------------------------------------------------------------------------------------------------------------------------------------------------------------------------------------------------------AATACGGGTGAACTGGGTTGGGTT------------------------------------------------ t2522016 1
//
mireap-plant
MS-m0064 Chr13:2035960:2036170:+ 211(nt) -74.90(kcal/mol)
GACTTAAATTTTTGAACACCGAAGTAAAGCCATGTATTCCTCTGCCGTAGGCACTAAGTCAACCTTCCCGAACGTGAAACAACTGTAAGTAGGGTTCCAAAATTTTGTGAGAGCCTGAAATAGATGCTTGTCTACCTCCATATCAAGCAGATAAGGCAAATCCCCGGAATGAACCGAATGGCTTTACTTCGGTGTTCAAAAATTTAAGTCG MS-m0064 31
(((((((((((((((((((((((((((((((((.........((((...)))).............(((..((...............)).)))((((((....))).))).((((....((..((((((.............))))))..)))))).......(((......))).))))))))))))))))))))))))))))))))).
**********TTTGAACACCGAAGTAAAGCCA*********************************************************************************************************************************************************************************** MS-m0064-5p 27
************************************************************************************************************************************************************************************GCTTTACTTCGGTGTTCAAAAA********* MS-m0064-3p 4
----------TTTGAACACCGAAGTAAAGC------------------------------------------------------------------------------------------------------------------------------------------------------------------------------------- t1156293 1
----------TTTGAACACCGAAGTAAAGCC------------------------------------------------------------------------------------------------------------------------------------------------------------------------------------ t0685374 2
----------TTTGAACACCGAAGTAAAGCCA----------------------------------------------------------------------------------------------------------------------------------------------------------------------------------- t0073491 10
----------TTTGAACACCGAAGTAAAGCCAT---------------------------------------------------------------------------------------------------------------------------------------------------------------------------------- t0111121 7
-----------TTGAACACCGAAGTAAAGCCA----------------------------------------------------------------------------------------------------------------------------------------------------------------------------------- t0391691 3
-----------TTGAACACCGAAGTAAAGCCAT---------------------------------------------------------------------------------------------------------------------------------------------------------------------------------- t0211975 4
---------------------------------------------------------------------------------------------------------------------------------------------------------------------------------ATGGCTTTACTTCGGTGTTCAA------------ t0371657 3
---------------------------------------------------------------------------------------------------------------------------------------------------------------------------------ATGGCTTTACTTCGGTGTTCAAA----------- t1350096 1
//
mireap-plant
MS-m0065 Chr13:5796697:5796835:+ 139(nt) -49.10(kcal/mol)
CTCTTCGTATTCTTCCACAGCTTTCTTGAACTGCAATTTCATGTAATCAGATCATTCATTCATTCATTGTCGTTGATGGTGCTGCATACATACGAGCACGTTGTTGCGGTTCAATAAAGCTGTGGGAAGATACAAACAG MS-m0065 64
......(((((.((((((((((((.((((((((((((((((((((..(((((((((.((.((.....))..)).)))))).)))..)))))..)))......)))))))))))).)))))))))))).)))))......
************************************************************************************************************GTTCAATAAAGCTGTGGGAAG********** MS-m0065-3p 64
---------------------------------------------------------------------------------------------------------GCGGTTCAATAAAGCTGTGGGAA----------- t4907139 1
---------------------------------------------------------------------------------------------------------GCGGTTCAATAAAGCTGTGGGAAG---------- t0101637 7
-----------------------------------------------------------------------------------------------------------GGTTCAATAAAGCTGTGGGAAG---------- t4372683 1
------------------------------------------------------------------------------------------------------------GTTCAATAAAGCTGTGGGAA----------- t0358708 3
------------------------------------------------------------------------------------------------------------GTTCAATAAAGCTGTGGGAAG---------- t0014427 41
-------------------------------------------------------------------------------------------------------------TTCAATAAAGCTGTGGGAAG---------- t0074289 10
-------------------------------------------------------------------------------------------------------------TTCAATAAAGCTGTGGGAAGA--------- t5009201 1
//
mireap-plant
MS-m0066 Chr13:26860322:26860489:+ 168(nt) -29.70(kcal/mol)
AATGATTACATACTGGTGAGGTTATAAGGATAATTACAATTGTAATAAATACAACTAATAATTATAAACAGAATGATTTATTATAATATACAAATTGATTAATAATCAGAATATATATATCTTACTTTTTAGGTAGATCTTTAGACTGAGCCAGATGACTTGGTCCAT MS-m0066 6
...((((((((.(((((..((((.(((((((.......((((((((((((.((....................)))))))))))))).......((((((...))))))........(((((........))))).)))))))))))..))))))))...)))))...
*****************************************************************************************************************************************TCTTTAGACTGAGCCAGATGA********** MS-m0066-3p 6
-----------------------------------------------------------------------------------------------------------------------------------------TCTTTAGACTGAGCCAGATGA---------- t0178621 5
-------------------------------------------------------------------------------------------------------------------------------------------TTTAGACTGAGCCAGATGACT-------- t2528947 1
//
mireap-plant
MS-m0067 Chr13:30414548:30414878:+ 331(nt) -85.60(kcal/mol)
ATTTGGTTTTAGTCCCTCTACTATGCTGAAATGTGAGATTTAAATCCACCAACATTAATTTGGAATAATCTAGCCCATCTACTTTTATAGTGTTACTAGTTCCTTGAGTTAAAGTGATAACAACTTTGAACATTTAGCTGACATGTTAATTTATTATTGATTGAACACGGTAAATTGAATTTTCTCATGGACCCTGACTACATGCTTCAACACTTTAAGGATAGCAACTAAGGCTATTATCAATTTTAACCTAATAGAGGGATCAAATTATGTCAAAATAAACAAGGGACTAAATCCAAATTTCAACATAGTAGAGGGACTAAAACTATAA MS-m0067 34
...((((((((((((((((((((((.((((((.((.((((((..(((.......(((.(((((.(((((....(((.((((..((((.((((((...((((((.(((((((((((.......))))))).((.((.((((...((((...(((....)))...)))))))).)).))......)))).)))............)))..)))))).))))((((((.......))))))................))))))).....))))).))))).))).....))).)))))))).)))))).))))))))))))))))))))))...
************************************************************************************************************************************************************************************************************************************************************************************************************TTTCAACATAGTAGAGGGACT********** MS-m0067-3p 34
-----------------------------------------------------------------------------------------------------------------------------------------------------------------------------------------------------------------------------------------------------------------------------------------------------------ATTTCAACATAGTAGAGGGAC----------- t0341086 3
------------------------------------------------------------------------------------------------------------------------------------------------------------------------------------------------------------------------------------------------------------------------------------------------------------TTTCAACATAGTAGAGGGACT---------- t0019945 31
//
mireap-plant
MS-m0068 Chr13:33767800:33767997:+ 198(nt) -79.50(kcal/mol)
ATTTGCTCCTTTTGTACGTGGCGGGAGATATTGGAGGGAAAACCATTTTCTTACAAACGTATCTCTTAGATATTAGAAAAATAAAAGACCGAATTTAAAGATAAGATTATTAGAAACTGGTGGATTTGGGCCGAAGTAAAAAATGCTAATATTTTTTTTCCCTCCAATATCTCCCGCCATATACATAAGGAGCAAATA MS-m0068 12
(((((((((((.((((.((((((((((((((((((((((((((((.(((((........(((((.((((((.....................)))))))))))........))))).))))((.......))......(((((((....))))))))))))))))))))))))))))))).)))).))))))))))).
**********TTTGTACGTGGCGGGAGATAT*********************************************************************************************************************************************************************** MS-m0068-5p 11
------TCCTTTTGTACGTGGCGGGAG--------------------------------------------------------------------------------------------------------------------------------------------------------------------------- t4313153 1
----------TTTGTACGTGGCGGGAGATAT----------------------------------------------------------------------------------------------------------------------------------------------------------------------- t0060722 11
//
mireap-plant
MS-m0069 Chr13:36203358:36203486:+ 129(nt) -32.60(kcal/mol)
TCAATAAAAGAATGATAAATAAGATTTTTTTCACCTAATTTTTAGCATTTTTAGTTAGATTTGAACTTTTTTCAAGAGTAAAAACTTGAAAATCTGGAAGAAAAATCTGATTTGTCATTCTTCTAGTAA MS-m0069 7
.......(((((((((((((.((((((((((..((..((((((((..((((((.((....(((((.....))))))).)))))).))))))))..)).)))))))))).))))))))))))).......
**************************************************************************************************AGAAAAATCTGATTTGTCATT********** MS-m0069-3p 7
-------------------------------------------------------------------------------------------------AAGAAAAATCTGATTTGTCATT---------- t4148952 1
--------------------------------------------------------------------------------------------------AGAAAAATCTGATTTGTCATT---------- t0284409 3
--------------------------------------------------------------------------------------------------AGAAAAATCTGATTTGTCATTCT-------- t0339902 3
//
mireap-plant
MS-m0070 Chr13:41736468:41736568:+ 101(nt) -48.18(kcal/mol)
AGAGGAGGGATCCAAAGGGATCGCATTGATCCTTTATATTTATTTTTAAAAAGATTTTACCCTAATTTTGGATCATGCTATCCCTTTGGATTCCTCCTTTG MS-m0070 6
(((((((((((((((((((((.((((.(((((.....................................))))))))).))))))))))))))))))))).
**********TCCAAAGGGATCGCATTGATC********************************************************************** MS-m0070-5p 6
----------TCCAAAGGGATCGCATTGA------------------------------------------------------------------------ t4466667 1
----------TCCAAAGGGATCGCATTGATC---------------------------------------------------------------------- t0218919 4
----------TCCAAAGGGATCGCATTGATCC--------------------------------------------------------------------- t2464230 1
//
mireap-plant
MS-m0071 Chr13:42971870:42972036:+ 167(nt) -32.30(kcal/mol)
TTCTTCACTATAAATATTTGTATTTGTGTTCGTTCAACCCCTTTCGATTTTCACAAAAATAATTATTTTATAAATAAAATGTTTGTAAAGTGGGATAAAAATGTTACCCATATATTTGAATTCTCAGTGTGATTTTGGATGGGCGGTGCATTTACTTGTGGTTAGTG MS-m0071 22
..((..(((((((.((..(((((...(((((((((((.............(((((..........(((((((((((...)))))))))))(((((...((((((.......))))))....))))).)))))..))))))))))))))))..)).))))))).))..
**************************************************************************************************************************************TTGGATGGGCGGTGCATTTACTT********** MS-m0071-3p 22
-------------------------------------------------------------------------------------------------------------------------------------TTTGGATGGGCGGTGCATTT-------------- t1960792 1
-------------------------------------------------------------------------------------------------------------------------------------TTTGGATGGGCGGTGCATTTACT----------- t0458300 2
-------------------------------------------------------------------------------------------------------------------------------------TTTGGATGGGCGGTGCATTTACTT---------- t0389841 3
--------------------------------------------------------------------------------------------------------------------------------------TTGGATGGGCGGTGCATTT-------------- t0656622 2
--------------------------------------------------------------------------------------------------------------------------------------TTGGATGGGCGGTGCATTTACTT---------- t0063042 11
--------------------------------------------------------------------------------------------------------------------------------------TTGGATGGGCGGTGCATTTACTTG--------- t0338589 3
//
mireap-plant
MS-m0072 Chr13:1087580:1087704:- 125(nt) -29.80(kcal/mol)
GTCACTTATCGCAAGCTTTTACTCGTCGAAATTAATTAAGTTATCAAGTATTTCAATCCAAATTGGAATTGTTTGATGATTTTGTGTATTTATTCAATGGAACTGAGAGTTGCGGATGGGAGGAG MS-m0072 505
.((.((((((((((.((((((.((((.(((((..((.(((((((((((.((((((((....))))))))..))))))))))).))..))...))).))))...)))))))))).))))))..)).
**********************************************************************************************CAATGGAACTGAGAGTTGCGG********** MS-m0072-3p 496
----------------------------------------------------------CAAATTGGAATTGTTTGATGA---------------------------------------------- t0637222 2
----------------------------------------------------------CAAATTGGAATTGTTTGATGAT--------------------------------------------- t4221517 1
-------------------------------------------------------------------------------------------ATTCAATGGAACTGAGAGTTGCGG---------- t0165978 5
--------------------------------------------------------------------------------------------TTCAATGGAACTGAGAGTTGCGGA--------- t0071723 10
---------------------------------------------------------------------------------------------TCAATGGAACTGAGAGTTGCG----------- t4352843 1
---------------------------------------------------------------------------------------------TCAATGGAACTGAGAGTTGCGGAT-------- t0207339 4
----------------------------------------------------------------------------------------------CAATGGAACTGAGAGTTGCGG---------- t0001206 337
----------------------------------------------------------------------------------------------CAATGGAACTGAGAGTTGCGGA--------- t0080509 9
----------------------------------------------------------------------------------------------CAATGGAACTGAGAGTTGCGGAT-------- t0797730 2
----------------------------------------------------------------------------------------------CAATGGAACTGAGAGTTGCGGATG------- t0005275 98
-----------------------------------------------------------------------------------------------AATGGAACTGAGAGTTGCGG---------- t2186677 1
-----------------------------------------------------------------------------------------------AATGGAACTGAGAGTTGCGGA--------- t0073558 10
-----------------------------------------------------------------------------------------------AATGGAACTGAGAGTTGCGGATGG------ t0078671 9
------------------------------------------------------------------------------------------------ATGGAACTGAGAGTTGCGGA--------- t4994090 1
------------------------------------------------------------------------------------------------ATGGAACTGAGAGTTGCGGAT-------- t1632748 1
------------------------------------------------------------------------------------------------ATGGAACTGAGAGTTGCGGATGGG----- t2796185 1
-------------------------------------------------------------------------------------------------TGGAACTGAGAGTTGCGGATG------- t0205643 4
-------------------------------------------------------------------------------------------------TGGAACTGAGAGTTGCGGATGGGA---- t0355259 3
--------------------------------------------------------------------------------------------------GGAACTGAGAGTTGCGGATGGGA---- t0464722 2
--------------------------------------------------------------------------------------------------GGAACTGAGAGTTGCGGATGGGAG--- t4978428 1
----------------------------------------------------------------------------------------------------AACTGAGAGTTGCGGATGGGA---- t3120966 1
-----------------------------------------------------------------------------------------------------ACTGAGAGTTGCGGATGGGAG--- t0439648 2
//
mireap-plant
MS-m0073 Chr13:1223331:1223552:- 222(nt) -121.50(kcal/mol)
GTGAGAATGGTGAATACAGGAATGGCTCTCTATGCCAATCTCGTTAAAGTGAGGGCTCTACCCTACCTCTATTTACGACTACACGTTGGCCCGTTCAGATTTAGGTGCTCAGTAGAAAGATAACCTATCACCTAAAGTTTTCATGACCACTTAGATTAGGGTGGAGCCCTCTCTTTACGAGGTTGGCGCAGAGAGCCATTCTTGTATTCACCATTCTCTACT MS-m0073 639
(((((((((((((((((((((((((((((((.((((((((((((.((((.(((((((((((((((..((((....((((.....))))...........((((((((....((((.........))))))))))))(((.....)))....)))).))))))))))))))).)))))))))))))))).))))))))))))))))))))))))))))).)).
**********TGAATACAGGAATGGCTCTCT*********************************************************************************************************************************************************************************************** MS-m0073-5p 620
***********************************************************************************************************************************************************************************************AGAGCCATTCTTGTATTCACC********** MS-m0073-3p 2
-TGAGAATGGTGAATACAGGAATGG----------------------------------------------------------------------------------------------------------------------------------------------------------------------------------------------------- t0143968 6
---AGAATGGTGAATACAGGAATG------------------------------------------------------------------------------------------------------------------------------------------------------------------------------------------------------ t3229144 1
---AGAATGGTGAATACAGGAATGGCTC-------------------------------------------------------------------------------------------------------------------------------------------------------------------------------------------------- t2297322 1
----GAATGGTGAATACAGGAATGGCTC-------------------------------------------------------------------------------------------------------------------------------------------------------------------------------------------------- t1584108 1
-----AATGGTGAATACAGGAATGGC---------------------------------------------------------------------------------------------------------------------------------------------------------------------------------------------------- t1518857 1
-----AATGGTGAATACAGGAATGGCTCT------------------------------------------------------------------------------------------------------------------------------------------------------------------------------------------------- t0850500 1
------ATGGTGAATACAGGAATGGCTCTC------------------------------------------------------------------------------------------------------------------------------------------------------------------------------------------------ t0802487 2
-------TGGTGAATACAGGAATGGC---------------------------------------------------------------------------------------------------------------------------------------------------------------------------------------------------- t4863002 1
-------TGGTGAATACAGGAATGGCTC-------------------------------------------------------------------------------------------------------------------------------------------------------------------------------------------------- t0005512 94
-------TGGTGAATACAGGAATGGCTCTCT----------------------------------------------------------------------------------------------------------------------------------------------------------------------------------------------- t2947174 1
--------GGTGAATACAGGAATGGCTCT------------------------------------------------------------------------------------------------------------------------------------------------------------------------------------------------- t0105017 7
---------GTGAATACAGGAATGGCTCTC------------------------------------------------------------------------------------------------------------------------------------------------------------------------------------------------ t0135399 6
----------TGAATACAGGAATGGCTC-------------------------------------------------------------------------------------------------------------------------------------------------------------------------------------------------- t2924543 1
----------TGAATACAGGAATGGCTCT------------------------------------------------------------------------------------------------------------------------------------------------------------------------------------------------- t0889417 1
----------TGAATACAGGAATGGCTCTC------------------------------------------------------------------------------------------------------------------------------------------------------------------------------------------------ t0025978 24
----------TGAATACAGGAATGGCTCTCT----------------------------------------------------------------------------------------------------------------------------------------------------------------------------------------------- t0000769 485
--------------------------------------TCTCGTTAAAGTGAGGGCTCTA------------------------------------------------------------------------------------------------------------------------------------------------------------------ t1068439 1
---------------------------------------------------------------------------------------------------------------------------------------------------------------------------------------------AGAGAGCCATTCTTGTATTCA------------ t0736500 2
-----------------------------------------------------------------------------------------------------------------------------------------------------------------------------------------------------ATTCTTGTATTCACCATTCTC---- t0624399 2
-----------------------------------------------------------------------------------------------------------------------------------------------------------------------------------------------------ATTCTTGTATTCACCATTCTCTA-- t2752919 1
//
mireap-plant
MS-m0074 Chr13:2035959:2036169:- 211(nt) -83.90(kcal/mol)
GACTTAAATTTTTGAACACCGAAGTAAAGCCATTCGGTTCATTCCGGGGATTTGCCTTATCTGCTTGATATGGAGGTAGACAAGCATCTATTTCAGGCTCTCACAAAATTTTGGAACCCTACTTACAGTTGTTTCACGTTCGGGAAGGTTGACTTAGTGCCTACGGCAGAGGAATACATGGCTTTACTTCGGTGTTCAAAAATTTAAGTCG MS-m0074 31
(((((((((((((((((((((((((((((((((.(((......)))((......))......((((((.(((((.((......)).))))).)))))).....(((..((((.((((...((........)).....)))).))))..))).(((..((((...)))).))).....))))))))))))))))))))))))))))))))).
**********TTTGAACACCGAAGTAAAGCCA*********************************************************************************************************************************************************************************** MS-m0074-5p 27
************************************************************************************************************************************************************************************GCTTTACTTCGGTGTTCAAAAA********* MS-m0074-3p 4
----------TTTGAACACCGAAGTAAAGC------------------------------------------------------------------------------------------------------------------------------------------------------------------------------------- t1156293 1
----------TTTGAACACCGAAGTAAAGCC------------------------------------------------------------------------------------------------------------------------------------------------------------------------------------ t0685374 2
----------TTTGAACACCGAAGTAAAGCCA----------------------------------------------------------------------------------------------------------------------------------------------------------------------------------- t0073491 10
----------TTTGAACACCGAAGTAAAGCCAT---------------------------------------------------------------------------------------------------------------------------------------------------------------------------------- t0111121 7
-----------TTGAACACCGAAGTAAAGCCA----------------------------------------------------------------------------------------------------------------------------------------------------------------------------------- t0391691 3
-----------TTGAACACCGAAGTAAAGCCAT---------------------------------------------------------------------------------------------------------------------------------------------------------------------------------- t0211975 4
---------------------------------------------------------------------------------------------------------------------------------------------------------------------------------ATGGCTTTACTTCGGTGTTCAA------------ t0371657 3
---------------------------------------------------------------------------------------------------------------------------------------------------------------------------------ATGGCTTTACTTCGGTGTTCAAA----------- t1350096 1
//
mireap-plant
MS-m0075 Chr13:2451637:2451846:- 210(nt) -34.20(kcal/mol)
TAGATTGATTAACCAATTATTAACCGAATTAAATTGATTAGCTTACATTGTGTCAATTTTATTATCTTTCTAAAGAAATTAATCCTATATATTTACACAATTTCTCTATTTGGTTTTATTCTAATAAAAATAATTGTACAAAAGCTATCAAAGAATATATTTACGCTTGAAATCAATGTGGTGTCGTGGTGTAGTTGGTTATCACGTCAG MS-m0075 676
..(((((((.((((((((((...((((((((.((((((((((((...(((((.(((((((((((.....(((((((((((..................)))))))....))))........))))))....))))))))))))))))((((.(..((....))..))))).)))))).)))).))).)..)))))))))))))).)))..
***********************************************************************************************************************************************************************************GGTGTCGTGGTGTAGTTGGTT********** MS-m0075-3p 676
--------------------------------------------------------------------------------------------------------------------------------------------------------------------------------TGTGGTGTCGTGGTGTAGTTGGTT---------- t4841419 1
---------------------------------------------------------------------------------------------------------------------------------------------------------------------------------GTGGTGTCGTGGTGTAGTTGGTT---------- t4689345 1
-----------------------------------------------------------------------------------------------------------------------------------------------------------------------------------GGTGTCGTGGTGTAGTTG------------- t0700020 2
-----------------------------------------------------------------------------------------------------------------------------------------------------------------------------------GGTGTCGTGGTGTAGTTGG------------ t0007466 73
-----------------------------------------------------------------------------------------------------------------------------------------------------------------------------------GGTGTCGTGGTGTAGTTGGT----------- t0001991 222
-----------------------------------------------------------------------------------------------------------------------------------------------------------------------------------GGTGTCGTGGTGTAGTTGGTT---------- t0001081 367
------------------------------------------------------------------------------------------------------------------------------------------------------------------------------------GTGTCGTGGTGTAGTTGGTTA--------- t0414910 2
------------------------------------------------------------------------------------------------------------------------------------------------------------------------------------GTGTCGTGGTGTAGTTGGTTAT-------- t0222950 4
------------------------------------------------------------------------------------------------------------------------------------------------------------------------------------GTGTCGTGGTGTAGTTGGTTATC------- t0707466 2
------------------------------------------------------------------------------------------------------------------------------------------------------------------------------------GTGTCGTGGTGTAGTTGGTTATCA------ t0474545 2
//
mireap-plant
MS-m0076 Chr13:10224427:10224502:- 76(nt) -34.70(kcal/mol)
TATTTTGGGTTGGGTCGAGCTTAGGCAAGCATAATGTATGTTAATATCTTGCTTAGGCCCGACCCGACTAGAACTA MS-m0076 6
...(((.((((((((((.(((((((((((.(((.((.....)).)))))))))))))).)))))))))).)))...
**********TGGGTCGAGCTTAGGCAAGCATA******************************************* MS-m0076-5p 6
----------TGGGTCGAGCTTAGGCAAGCATA------------------------------------------- t0124951 6
//
mireap-plant
MS-m0077 Chr13:14111442:14111654:- 213(nt) -36.30(kcal/mol)
ATAGGGACTTGGTCATTTCGATTGCATATTCTTAAGATATGACCAAAAGATTAAATGTAAATATTTGATGACAAATATTTATTAAAATGGCTAAGTATGAAGGTGTTTGTTGTTATAAATGTCTAGGTGATAAATTATGCATAGAAATCATGAAAAAGTAAAACAATTGGTAGTGAATCAGTTTTGAGACAGCAGTAGTGACATGATTTTGAA MS-m0077 15
......((((((((((((......((((((.....))))))...............(((((((((((....)))))))))))..)))))))))))).(.(((((...(((((((((...(((((((.((((..(((((.((..........................)))))))..)))).))...)))))...)))))))))..))))).).
************************************************************************************************************************************************************************************GTTTTGAGACAGCAGTAGTGACA********** MS-m0077-3p 15
------------------------------------------------------------------------------------------------------------------------------------------------------------------------------------GTTTTGAGACAGCAGTAGTGACA---------- t0062205 11
-------------------------------------------------------------------------------------------------------------------------------------------------------------------------------------TTTTGAGACAGCAGTAGTGACATG-------- t3210348 1
--------------------------------------------------------------------------------------------------------------------------------------------------------------------------------------TTTGAGACAGCAGTAGTGACA---------- t3865809 1
--------------------------------------------------------------------------------------------------------------------------------------------------------------------------------------TTTGAGACAGCAGTAGTGACAT--------- t4420227 1
---------------------------------------------------------------------------------------------------------------------------------------------------------------------------------------TTGAGACAGCAGTAGTGACA---------- t2284346 1
//
mireap-plant
MS-m0078 Chr13:20367569:20367673:- 105(nt) -39.10(kcal/mol)
AGGGACCAAGTTAGTTCCTATCGTATTAAAAAGAATCAAAATATGGCCAAATTGGAAAATGGACTATTTGATTCTTTTTATAGGATAGGGACTGAATTGATCATA MS-m0078 12
...((.(((.((((((((((((.(((.((((((((((((...(((((((..........))).))))))))))))))))))).)))))))))))).))).))...
**************************************************************************TTTTTATAGGATAGGGACTGA********** MS-m0078-3p 12
-------------------------------------------------------------------------CTTTTTATAGGATAGGGACTG----------- t0121493 6
--------------------------------------------------------------------------TTTTTATAGGATAGGGACTGA---------- t0137849 6
//
mireap-plant
MS-m0079 Chr13:22268583:22268683:- 101(nt) -49.30(kcal/mol)
CTGGAAATTTTTGGAATGGGGGAGTTGGAAAGATTTTGAATTTTCTCTGTATTTTAATAATGAAAAATCTTTCCAATTCCTCCCATTCCACTGATTTCCAA MS-m0079 155
.((((((((..((((((((((((((((((((((((((..(((................)))..))))))))))))))))).)))))))))..)))))))).
************GGAATGGGGGAGTTGGAAAGA******************************************************************** MS-m0079-5p 4
*********************************************************************TTTCCAATTCCTCCCATTCCAC********** MS-m0079-3p 149
---------TTTGGAATGGGGGAGTTGGAAAG--------------------------------------------------------------------- t2765140 1
----------TTGGAATGGGGGAGTTGGAAA---------------------------------------------------------------------- t2839262 1
-----------TGGAATGGGGGAGTTGGAAAG--------------------------------------------------------------------- t3623333 1
--------------AATGGGGGAGTTGGAAAGATT------------------------------------------------------------------ t3754084 1
-------------------------------------------------------------------TCTTTCCAATTCCTCCCATTC------------- t0218794 4
-------------------------------------------------------------------TCTTTCCAATTCCTCCCATTCC------------ t0014872 40
--------------------------------------------------------------------CTTTCCAATTCCTCCCATTCCA----------- t4249999 1
---------------------------------------------------------------------TTTCCAATTCCTCCCATTCCAC---------- t0005080 101
----------------------------------------------------------------------TTCCAATTCCTCCCATTCCAC---------- t2512544 1
----------------------------------------------------------------------TTCCAATTCCTCCCATTCCACT--------- t0408017 2
--------------------------------------------------------------------------AATTCCTCCCATTCCACTGATTTCC-- t2867351 1
----------------------------------------------------------------------------TTCCTCCCATTCCACTGATTTC--- t2485209 1
//
mireap-plant
MS-m0080 Chr13:25276831:25276948:- 118(nt) -24.60(kcal/mol)
TTTCTTTTAACATAGTTTTTCTATGTTTTCCATTTGTTAAAACAAGTCCCTATACTTTTATTTTTTTGAACAATTTAATTTTTTCAAGTGAGGCGAGCTTGTGGACTAGTTTTAAGAA MS-m0080 12
........(((((((.....)))))))......((.(((((((.(((((.((..(((...(((.((((((.((......)).)))))).)))..)))..)).))))).))))))).))
*************************************************************************************AAGTGAGGCGAGCTTGTGGACTA********** MS-m0080-3p 12
-----------------------------------------------------------------------------------TCAAGTGAGGCGAGCTTGTGGACT----------- t0743130 2
------------------------------------------------------------------------------------CAAGTGAGGCGAGCTTGTGGACT----------- t0329463 3
------------------------------------------------------------------------------------CAAGTGAGGCGAGCTTGTGGACTA---------- t2005101 1
-------------------------------------------------------------------------------------AAGTGAGGCGAGCTTGTGGAC------------ t1196220 1
-------------------------------------------------------------------------------------AAGTGAGGCGAGCTTGTGGACTA---------- t0353980 3
-------------------------------------------------------------------------------------AAGTGAGGCGAGCTTGTGGACTAG--------- t1036833 1
-------------------------------------------------------------------------------------AAGTGAGGCGAGCTTGTGGACTAGT-------- t1076216 1
//
mireap-plant
MS-m0081 Chr13:36788027:36788144:- 118(nt) -60.40(kcal/mol)
AATGGAAATGATCTGCCTGGCTCCCTGAATGCCAACTATGGATGGTGTCAAATAAGCGGTGTTCTGTTGTTGGCCCTTTCCTAGTTGGCATCAGAGGACTCAGGCAGGTCTATCCTTT MS-m0081 8
...(((...(((((((((((.(((((((.(((((((((.(((.((.(((((...(((((....))))).)))))))..)))))))))))))))).))).)))))))))))..)))...
***************************************************************************************GCATCAGAGGACTCAGGCAGG********** MS-m0081-3p 8
--------------------------------------------------------------------------------------GGCATCAGAGGACTCAGGCAG----------- t0689881 2
--------------------------------------------------------------------------------------GGCATCAGAGGACTCAGGCAGG---------- t5070145 1
---------------------------------------------------------------------------------------GCATCAGAGGACTCAGGCAGG---------- t0330755 3
---------------------------------------------------------------------------------------GCATCAGAGGACTCAGGCAGGT--------- t0541813 2
//
mireap-plant
MS-m0082 Chr13:41641141:41641290:- 150(nt) -55.90(kcal/mol)
GTTTGCGGATGGAGCATCATCAAGATTCACGTATCATTCTTAGGGCAATCCAAAATTAATGGTGAAGATCATCCTTTTTGCTTCGCTATACATGTACCAATTAGTCCTTTGAATATATATGAGAATCTTGATGATGCTGCAGCGGCAATA MS-m0082 20
..((((.(.((.((((((((((((((((.(((((.((((..((((((((.........(((((((((.............)))))))))..........))).)))))..))))..))))).)))))))))))))))).)).).))))..
**********GGAGCATCATCAAGATTCAC************************************************************************************************************************ MS-m0082-5p 20
---------TGGAGCATCATCAAGATTCAC------------------------------------------------------------------------------------------------------------------------ t4017783 1
----------GGAGCATCATCAAGATTCAC------------------------------------------------------------------------------------------------------------------------ t0039311 17
----------GGAGCATCATCAAGATTCACG----------------------------------------------------------------------------------------------------------------------- t0665486 2
//
mireap-plant
MS-m0083 Chr13:45642089:45642328:- 240(nt) -58.00(kcal/mol)
ACTTCATTAGCTTTTTCTTGAAGGTCATCGGTTTAGACTCCTTCACATATATCTTGTTGAGTTGCACATTGTCGATGCGAAGCAGGGCAGCATACTCTTCTATGGTCGGAGTCATATCTTCCTGATTGAAAGTGAAAAACTGATAGGCTAGGTCCCAGAATCGAACCATGGCTTGGATCAACTGCTTGTTCACATCGATTGCTATCAAGTGAGCTATATCTCCGAACTTTTCAGTGAAGA MS-m0083 5
.((((((((((((...(((((.(((.((((((...((((((..(.((((......(..(((((((....((((..(((...))).))))))).))))..))))))..))))))..(((.....)))....(((.....)))(((((((..(((((.((.............)).)))))....)))))))...)))))).))).))))).)))))).................)))))).
**********CTTTTTCTTGAAGGTCATCGG***************************************************************************************************************************************************************************************************************** MS-m0083-5p 5
----------CTTTTTCTTGAAGGTCATCGG----------------------------------------------------------------------------------------------------------------------------------------------------------------------------------------------------------------- t0166232 5
//
mireap-plant
MS-m0084 Chr1:2139159:2139423:+ 265(nt) -69.70(kcal/mol)
CGCTGATGTCTCCATCATGACAGAGTACTTCTGCTCTTTGGCCAAACATAGGCGGATTGTACCACACGTTTGTCTATGGATCTTGGCCAACTTTTTATCATCCATCTTGTCATGTTTTTCTTCAAGGGTTATATCCAGCTCTTGCTGACATAAGACATCCAGGATCTCACATTGCCACATACCAAAATTATTGGTACCATCAAATTTATCTACTTTAAATTTTGCATTGGTCACGGTAGTCTTTGTTGATGACGACGCTTCTGCC MS-m0084 8
.((.((((((..(((((..((((((.(((.(((....((((((((.((((((((((((((...))).)))))))))))....)))))))).............((((((..(((((((((..((((((((......))))))))..))...))))))).))))))..............((((((.....))))))(((.((((((((.......)))).))))...)))...))).))))))))))))))..))))..)).)).
*****************************************************************************************************************************************************************************************************************************************CGGTAGTCTTTGTTGATGACGA********** MS-m0084-3p 8
----------------------------------------------------------------------------------------------------------------------------------------------------------------------------------------------------------------------------------------ACGGTAGTCTTTGTTGATGACGAC--------- t4582162 1
-----------------------------------------------------------------------------------------------------------------------------------------------------------------------------------------------------------------------------------------CGGTAGTCTTTGTTGATGACGA---------- t0351621 3
-----------------------------------------------------------------------------------------------------------------------------------------------------------------------------------------------------------------------------------------CGGTAGTCTTTGTTGATGACGAC--------- t0400560 2
------------------------------------------------------------------------------------------------------------------------------------------------------------------------------------------------------------------------------------------GGTAGTCTTTGTTGATGACGAC--------- t0663606 2
//
mireap-plant
MS-m0085 Chr1:5587530:5587687:+ 158(nt) -25.40(kcal/mol)
TTATCCTGTTATTTAAGGGTTGGAGAGGGGCTACGAGTAATTCTAGACATTATATCAAAAAAAATACTAAGAATCATGATACTACATTCATATGAAAATTCAAGATTTAGTACTTCATTTCGGAAGCCTCCATGCATTAACTCAAAGTAGCATTACTT MS-m0085 14
......((((((((..(((((((.(.((((((.((((((((.......)))))...........((((((..(((.(((.....(((....))).....))).))))))))).......)))..)))).))...).))))))).))))))))......
**********ATTTAAGGGTTGGAGAGGGGCTA***************************************************************************************************************************** MS-m0085-5p 13
---------TATTTAAGGGTTGGAGAGGGGCT------------------------------------------------------------------------------------------------------------------------------ t0723162 2
---------TATTTAAGGGTTGGAGAGGGGCTA----------------------------------------------------------------------------------------------------------------------------- t0603308 2
----------ATTTAAGGGTTGGAGAGGGGCTA----------------------------------------------------------------------------------------------------------------------------- t0138652 6
----------ATTTAAGGGTTGGAGAGGGGCTAC---------------------------------------------------------------------------------------------------------------------------- t0406441 2
-----------TTTAAGGGTTGGAGAGGGGC------------------------------------------------------------------------------------------------------------------------------- t4860543 1
---------------------------------------------------------------ATACTAAGAATCATGATACTA-------------------------------------------------------------------------- t4055064 1
//
mireap-plant
MS-m0086 Chr1:16234601:16234745:+ 145(nt) -58.90(kcal/mol)
CAATTTGAGGGGAATGTTGTCTGGCTCGAGGACACTTGTTTTTAATCCATTTCTTGCATTACAATTCATTTATGGATCTGGTTATTGCTGTAATGGATTGAGGCTGTACAAGGTCGTCGGACCAGGCTTCATTCCCCCTAATGCT MS-m0086 395
........((((((((..((((((.((((.(((.(((((((((((((((((....(((...(((((((....))))).)).....)))...))))))))))))....)))))))).)))).))))))..))))))))........
**********GGAATGTTGTCTGGCTCGAGG****************************************************************************************************************** MS-m0086-5p 393
---TTTGAGGGGAATGTTGTCTGG------------------------------------------------------------------------------------------------------------------------- t2110208 1
------GAGGGGAATGTTGTCTGGCTC---------------------------------------------------------------------------------------------------------------------- t3720282 1
--------GGGGAATGTTGTCTGGCTCG--------------------------------------------------------------------------------------------------------------------- t0809337 2
---------GGGAATGTTGTCTGGCTCGAG------------------------------------------------------------------------------------------------------------------- t0201805 4
---------GGGAATGTTGTCTGGCTCGAGG------------------------------------------------------------------------------------------------------------------ t0684594 2
----------GGAATGTTGTCTGGCTCGAG------------------------------------------------------------------------------------------------------------------- t0588212 2
----------GGAATGTTGTCTGGCTCGAGG------------------------------------------------------------------------------------------------------------------ t0001071 371
----------GGAATGTTGTCTGGCTCGAGGA----------------------------------------------------------------------------------------------------------------- t0172601 5
----------GGAATGTTGTCTGGCTCGAGGAC---------------------------------------------------------------------------------------------------------------- t0159067 5
-----------GAATGTTGTCTGGCTCGAGGA----------------------------------------------------------------------------------------------------------------- t0425929 2
//
mireap-plant
MS-m0087 Chr1:19767985:19768296:+ 312(nt) -48.50(kcal/mol)
CAGCTACCCCAAAGTTGAGTAACTGTTGGTGTAATTTACCCTAAGTTTTATAATGGCTTGGTCTTACCCAAAAGAGAAAACAATAGATCTTAAAAGGTTAAATTATGTTATTAGTCTCTATACTTTACAAAAGTTATGGATTTAGTCTCTATACTTTGATTTGATTAATTTTAGTTCTTGTAATTTTTGAAATGATTAATTTTAGTCCCTATACTTTAGTGAATTTTGAAATTTTAGTCTTGAACCAAATATTAGTAATTAAATACGTTTGATTAAATTCAGTTATTAGTCTTGTACTATGCATATAGTTGT MS-m0087 12
((((((....(((((..((..((((.((((((((((((((.((((.(((((..((..((..((((......)))).))..))))))).))))...)).)))))))))))).))))..))..)))))..........(((((((((((.......(((((((..(((((((((.((((...(((.(((((((((.(((((...(((...)))....)))))..)))))))))..))).....)))).))).))))))))))))).......))))))))))).....((((.....))))......)))))).
**********AAAGTTGAGTAACTGTTGGTGTA*************************************************************************************************************************************************************************************************************************************************************************************** MS-m0087-5p 12
---------CAAAGTTGAGTAACTGTTGGTGTA--------------------------------------------------------------------------------------------------------------------------------------------------------------------------------------------------------------------------------------------------------------------------------------- t0618800 2
----------AAAGTTGAGTAACTGTTGGTGT---------------------------------------------------------------------------------------------------------------------------------------------------------------------------------------------------------------------------------------------------------------------------------------- t1626188 1
----------AAAGTTGAGTAACTGTTGGTGTA--------------------------------------------------------------------------------------------------------------------------------------------------------------------------------------------------------------------------------------------------------------------------------------- t0158222 5
----------AAAGTTGAGTAACTGTTGGTGTAA-------------------------------------------------------------------------------------------------------------------------------------------------------------------------------------------------------------------------------------------------------------------------------------- t3102076 1
-----------AAGTTGAGTAACTGTTGGTGTAAT------------------------------------------------------------------------------------------------------------------------------------------------------------------------------------------------------------------------------------------------------------------------------------- t1840714 1
-------------GTTGAGTAACTGTTGGTGTAATTT----------------------------------------------------------------------------------------------------------------------------------------------------------------------------------------------------------------------------------------------------------------------------------- t1044741 1
-------------GTTGAGTAACTGTTGGTGTAATTTA---------------------------------------------------------------------------------------------------------------------------------------------------------------------------------------------------------------------------------------------------------------------------------- t3879979 1
//
mireap-plant
MS-m0088 Chr1:24587957:24588046:+ 90(nt) -42.60(kcal/mol)
GAATTATAGGTGCTGAAGAGTGAGAGCGCATTGTGTGGCACCTTGGGTTCAAACCACCTGGGGCTCTCACTCTTCTGCAGCCATGGTTCT MS-m0088 75
(((((((.(.(((.(((((((((((((.(...((((((.(((...))))))...)))...).))))))))))))).))).).))))))).
**********TGCTGAAGAGTGAGAGCGCAT*********************************************************** MS-m0088-5p 75
----------TGCTGAAGAGTGAGAGCGCAT----------------------------------------------------------- t0007346 74
----------TGCTGAAGAGTGAGAGCGCATT---------------------------------------------------------- t3499099 1
//
mireap-plant
MS-m0089 Chr1:25287757:25287855:+ 99(nt) -58.10(kcal/mol)
GTTTTTTGGATAAGCGCCGCTAAAGATCATGGTCTATAGCGGCGTTGTAAAGAAAACGCCGCTAAAGCTCGTGATCTTTAGCGGTGTTTATTATAGAAA MS-m0089 12
.(((((..((((((((((((((((((((((((.((.((((((((((........)))))))))).)).))))))))))))))))))))))))..)))))
********************************************************************TCGTGATCTTTAGCGGTGTTT********** MS-m0089-3p 11
---------------------AAAGATCATGGTCTATAGCGGCGT------------------------------------------------------ t0977606 1
--------------------------------------------------------------------TCGTGATCTTTAGCGGTGTTT---------- t0062941 11
//
mireap-plant
MS-m0090 Chr1:27571787:27572045:+ 259(nt) -55.30(kcal/mol)
AGAGCATGGACTCATGGAACGAAGAAGCTGGCTTTCTCCCCCCATGGATGATGATCCTTCCATACCCTCACTTTGAAATGCATATAAACCATTACTTGGATCAAAGAAAGGGAACTGTTGATGCTGGTGAGTTCCTCCTCCTCCTCCTGATGACGATGATAAAATACCAGCACTGCTCATGCCCGAGTTAGTTCCTATCTGAAACCCCATATCAGCTTGCCTACTAGCTCCACTTGTTTCCCCTTGAATTCCACCAAAG MS-m0090 14
......((((.(((.((((..(((.((((((............(((((.(......).))))).((((..((((((..(.((..(((....)))..)).)))))))..)))).........((((((((...((.((.((.((.....)).)).)).)).....))))))))((((((......))).))).......((((.........))))........))))))...)))..))))...)))..))))......
**********CTCATGGAACGAAGAAGCTGGC*********************************************************************************************************************************************************************************************************************************** MS-m0090-5p 13
---------ACTCATGGAACGAAGAAGCTGG------------------------------------------------------------------------------------------------------------------------------------------------------------------------------------------------------------------------------------ t4650918 1
---------ACTCATGGAACGAAGAAGCTGGC----------------------------------------------------------------------------------------------------------------------------------------------------------------------------------------------------------------------------------- t2600042 1
----------CTCATGGAACGAAGAAGCTGG------------------------------------------------------------------------------------------------------------------------------------------------------------------------------------------------------------------------------------ t0780837 2
----------CTCATGGAACGAAGAAGCTGGC----------------------------------------------------------------------------------------------------------------------------------------------------------------------------------------------------------------------------------- t0161767 5
-----------TCATGGAACGAAGAAGCTGGC----------------------------------------------------------------------------------------------------------------------------------------------------------------------------------------------------------------------------------- t2721605 1
-----------TCATGGAACGAAGAAGCTGGCT---------------------------------------------------------------------------------------------------------------------------------------------------------------------------------------------------------------------------------- t4810372 1
-------------ATGGAACGAAGAAGCTGGCTT--------------------------------------------------------------------------------------------------------------------------------------------------------------------------------------------------------------------------------- t0402905 2
--------------TGGAACGAAGAAGCTGGCTTTCT------------------------------------------------------------------------------------------------------------------------------------------------------------------------------------------------------------------------------ t3789653 1
//
mireap-plant
MS-m0091 Chr1:29820115:29820301:+ 187(nt) -57.20(kcal/mol)
TTAGATTAAAAAATAAACTGGCACTTTCTATTAAAAATTTCATCCATTTTTGTTGTTAAAAATTGGTGTGGCTAATAGAATAACCAAACAGTTACAAGCAACGTACCTCATTTTGACAAATAGGGATCGATTAACAATAGGAATGGATGAAATTTTTAACAAGAGGACCAGTTTGCTTTTTTATTTA MS-m0091 23
.(((((.(((((.((((((((..((((...(((((((((((((((((((((((((((((...(((.(((((((................)))))))..)))((..(((.((((....)))).)))..)).)))))))))))))))))))))))))))))..))))..)))))))).))))).)))))
************************************************************************************************************************************************************TAACAAGAGGACCAGTTTGCT********** MS-m0091-3p 23
-----------------------------------------------------------------------------------------------------------------------------------------------------------TTAACAAGAGGACCAGTTTGC----------- t0304259 3
------------------------------------------------------------------------------------------------------------------------------------------------------------TAACAAGAGGACCAGTTTGCT---------- t0031643 20
//
mireap-plant
MS-m0092 Chr1:34697063:34697219:+ 157(nt) -51.00(kcal/mol)
ATTTGGGACCTGAACTTAACAACTATGTCCATTGTGGTCATTGAACTTCAATCATTTGATGATGAGGCACAATCTCAGAGTGCCATGTTATCCAACTTATACATTTGCCAAGTTCAGGGATCAAAATGAACCTAGTTGCTAAGTTCAGTTATCAAAG MS-m0092 6
.(((((...(((((((((.((((((.((.((((.(((((.(((((((((((......(((((((.(((((.........))))).)))))))............)))..)))))))).))))).)))).)).)))))).)))))))))...))))).
**********TGAACTTAACAACTATGTCCAT***************************************************************************************************************************** MS-m0092-5p 6
----------TGAACTTAACAACTATGTCCAT----------------------------------------------------------------------------------------------------------------------------- t0133989 6
//
mireap-plant
MS-m0093 Chr1:35023901:35024156:+ 256(nt) -105.00(kcal/mol)
AGCAGTCAATCGGACTCTCAAACAGTGGAGGTATTGTGCCTAAGGTGTCTATGCTCAGTTTAGCCGAAGGTTTTTGTCTTTCAACTCCGAGGAGATTCCAACGGGTTCACGGAGTTTAGGGACTGTCTAATCACCGAGGAAATGTTTAGCAATTGGCCTTAGTGGGTTTTGAACCCATGCCCTTAAATGACATTAGTGGGTAAGAACATCCCAGGCATAATACCTCCATTGTTTGAGGGTCTGATCGTAGACACTT MS-m0093 57
....(((.(((((((((((((((((((((((((((((((((..(((((((.((((((.(....((...(((..((((((((.(((((((..((.((((....)))))).))))))).)))))).....))..)))..)).((((((........(((....(((((((...)))))))))).......))))))).)))))))).)))))..)))))))))))))))))))))))))))))))))....)))....
**********CGGACTCTCAAACAGTGGAGGTA******************************************************************************************************************************************************************************************************************************* MS-m0093-5p 57
----------CGGACTCTCAAACAGTGGAGGT-------------------------------------------------------------------------------------------------------------------------------------------------------------------------------------------------------------------------------- t0739644 2
----------CGGACTCTCAAACAGTGGAGGTA------------------------------------------------------------------------------------------------------------------------------------------------------------------------------------------------------------------------------- t0013632 43
----------CGGACTCTCAAACAGTGGAGGTAT------------------------------------------------------------------------------------------------------------------------------------------------------------------------------------------------------------------------------ t0059019 12
//
mireap-plant
MS-m0094 Chr1:12866188:12866327:- 140(nt) -70.10(kcal/mol)
CGGTCAATTTTTTGACCGGTGGGTACTGTTTACGTGCGGCGTAAATCGCGTCCACGTAAGTGCGATTTGCTGACGTGGACGGGATTTGTTGCCACGTAAGTAATCGCGCTGACGTGGACGCGATTTCGGAGAAAATGACC MS-m0094 11
(((((((....)))))))(((.(((.....))).)))..((.(((((((((((((((.(((((((((.(((.((((((.(((......))))))))).)))))))))))).)))))))))))))))))............
***********************************************************************************************************GCTGACGTGGACGCGATTTCGGA********** MS-m0094-3p 10
-----------------------------------------------------------------------------------------------------------GCTGACGTGGACGCGATTTCGGA---------- t0241968 4
-----------------------------------------------------------------------------------------------------------GCTGACGTGGACGCGATTTCGGAG--------- t0266362 3
------------------------------------------------------------------------------------------------------------CTGACGTGGACGCGATTTCGGAG--------- t0674452 2
-------------------------------------------------------------------------------------------------------------TGACGTGGACGCGATTTCGGAGAA------- t2544707 1
---------------------------------------------------------------------------------------------------------------ACGTGGACGCGATTTCGGAG--------- t3152752 1
//
mireap-plant
MS-m0095 Chr1:15235811:15236085:- 275(nt) -69.30(kcal/mol)
AGCTTGAAGACAGATTACAAGAAGCTTCGGTTATCGATGAGAACTGCCGGGTTGGGAAAAACTTCAGAGCAGTGGTGCGAAGAGATTCGAGAAGAAAGGAACAAGGCCTATAGCTGGGAAAATAAGTTCCAAGAGGTCCAGACACAAAATGAGGCTCTAAAGAAGAGTTTGTTAGAAAACCAAAAGGAAAAAGACGAACTAGAGAATAGAGTGACCGAGTTAGAAGGATCTCTCCATCGATATCGAAATCGAAATTCTGTGATGGAGTTGAAAGC MS-m0095 35
.((((...(((..((((((.(((..(((((((.((((((.(((((((((((((......)))))..).)))))....((((....))))........(((((....((((....)))).......))))).((((((((..............((((((......((((((((......((....)).....))))))))......)))))).............))))))))...))..))))))))))))).)))))))))...)))..))))
***************************************************************************************************************************************************************************************************************************************************CGAAATCGAAATTCTGTGATGG********** MS-m0095-3p 34
---------------------------------------------------------------------------------------------------------------------------------------------------------------------------------------------------------------AGAGTGACCGAGTTAGAAG------------------------------------------------- t2402018 1
-------------------------------------------------------------------------------------------------------------------------------------------------------------------------------------------------------------------------------------------------ATCGAAATCGAAATTCTGTGA------------- t0130992 6
--------------------------------------------------------------------------------------------------------------------------------------------------------------------------------------------------------------------------------------------------TCGAAATCGAAATTCTGTGATG----------- t2647267 1
--------------------------------------------------------------------------------------------------------------------------------------------------------------------------------------------------------------------------------------------------TCGAAATCGAAATTCTGTGATGG---------- t1906764 1
--------------------------------------------------------------------------------------------------------------------------------------------------------------------------------------------------------------------------------------------------TCGAAATCGAAATTCTGTGATGGA--------- t0092263 8
---------------------------------------------------------------------------------------------------------------------------------------------------------------------------------------------------------------------------------------------------CGAAATCGAAATTCTGTGATGG---------- t0040214 16
---------------------------------------------------------------------------------------------------------------------------------------------------------------------------------------------------------------------------------------------------CGAAATCGAAATTCTGTGATGGA--------- t0803158 2
//
mireap-plant
MS-m0096 Chr1:18373158:18373272:- 115(nt) -22.00(kcal/mol)
GTTTCCGTGCACAGGTTAGTAGAAATTAAGGTTTCGGCTCAGCATCCAGAGCAATCCCGACTCCAATACAAAATTTGGTGATGTAATCTTTCTTTTGGTAAAGTGGCATGTACTT MS-m0096 20
.....(((((.((..(((.(((((...((((((.((((((........))))........(.((((........)))).).)).))))))..))))).)))..))))))).....
**********ACAGGTTAGTAGAAATTAAGGTT********************************************************************************** MS-m0096-5p 18
**************************************************************************************TCTTTCTTTTGGTAAAGTGGCA******* MS-m0096-3p 1
---TCCGTGCACAGGTTAGTAGAAAT----------------------------------------------------------------------------------------- t2410728 1
--------GCACAGGTTAGTAGAAATTAAGGT----------------------------------------------------------------------------------- t4829031 1
---------CACAGGTTAGTAGAAATTAAGGT----------------------------------------------------------------------------------- t2823167 1
---------CACAGGTTAGTAGAAATTAAGGTT---------------------------------------------------------------------------------- t0325463 3
----------ACAGGTTAGTAGAAATTAAGGTT---------------------------------------------------------------------------------- t0061146 11
-----------CAGGTTAGTAGAAATTAAGGTT---------------------------------------------------------------------------------- t0670715 2
---------------------------------------------------------------------------------------CTTTCTTTTGGTAAAGTGGCATGT---- t2340120 1
//
mireap-plant
MS-m0097 Chr1:30685518:30685880:- 363(nt) -63.30(kcal/mol)
GCATGGGATCCCATAAATAAATACGTGTTAAGTCTAGAATAGTATTCGTGTCTATATGCATGGAACCTAATTAATATGTCAGGAGGTGCATTGTCTTGCAAAGTCACACATGAGATCACACATGGCACCTATGCATGAAACCTAGCTAGTATGTATAGACATACACCACCATCTAAATAAAACACAGAAAAACACTCAACAATATGCATTATTAGAAATTTAATTGTAAGAACAGAACATACCAATATCACATTCGGTTCCAATAGAAAGGACAGTAGCCAAGTACTTGGTATCAGACCCACGTTTCTTAACTTTAACTTGAGTGTAATGCTCGACTGAATGCGCATTTGTTAAAACCCTTCT MS-m0097 17
..((((....)))).(((((((.((((((.((((.((..(((..(((((((......)))))))..))).....((((.((..((((((..(((..((.....(((....)))...)).)))..)))))).))))))...........((((((....))))))...........................((((((((.....((((..(((((....))))))))).((((.(((...............))).))))....(((((((.(.(..(((((....)))))..).).))....)))))..........))))))))....)).)))).)))))).)))))))...........
********************************************************************************************************************************************************************************************************************************************************************************************************************************************CGACTGAATGCGCATTTGTTA********** MS-m0097-3p 16
-------------------------------------------------------------------------------------------------------------------------------------------------------------------------------------------------------------------------------------------------------------------------------------------------------------------------------------------TCGACTGAATGCGCATTTGTT----------- t0130679 6
-------------------------------------------------------------------------------------------------------------------------------------------------------------------------------------------------------------------------------------------------------------------------------------------------------------------------------------------TCGACTGAATGCGCATTTGTTAA--------- t1488870 1
-------------------------------------------------------------------------------------------------------------------------------------------------------------------------------------------------------------------------------------------------------------------------------------------------------------------------------------------TCGACTGAATGCGCATTTGTTAAA-------- t0254250 3
--------------------------------------------------------------------------------------------------------------------------------------------------------------------------------------------------------------------------------------------------------------------------------------------------------------------------------------------CGACTGAATGCGCATTTGTTA---------- t0140881 6
---------------------------------------------------------------------------------------------------------------------------------------------------------------------------------------------------------------------------------------------------------------------------------------------------------------------------------------------------ATGCGCATTTGTTAAAACCCTTCT t4674536 1
//
mireap-plant
MS-m0098 Chr1:31862641:31862785:- 145(nt) -37.60(kcal/mol)
AGTTATAAATTCCATCTATTTATATTGTTAAAAACTGCTCCCCATATGTTGACATAAGAGTACATGTGGCACGTCAAGTGTAACTAATTGGTTATTTCTTCAGCTACATTAGTTTTTAACCGTAGAAATGGATGAAATTTTTAAC MS-m0098 21
.((((.(((((.(((((((((.(((.(((((((((((....((((((((..((......))))))))))(((.....)))(((((....)))))...............))))))))))).))).))))))))).))))).))))
******************************************************************************************************************TTTAACCGTAGAAATGGATGA********** MS-m0098-3p 21
------------------------------------------------------------------------------------------------------------------TTTAACCGTAGAAATGGATGA---------- t0031516 20
-------------------------------------------------------------------------------------------------------------------TTAACCGTAGAAATGGATGAA--------- t2439858 1
//
mireap-plant
MS-m0099 Chr2:1076311:1076413:+ 103(nt) -47.30(kcal/mol)
TGCCAGGTGCCCACTAGAGTTCCCTCATGCACTTCAGTTTATTTGTCAAAACTTCTTTGCTGTTTACTGAAGTGTTTGGGGGAACTCCGGTTGCCATCTGAGA MS-m0099 6
...((((((.(.(((.(((((((((((.((((((((((..((..(.((((.....))))).))..)))))))))).))))))))))).))).).))))))...
************************************************************************TGTTTGGGGGAACTCCGGTTG********** MS-m0099-3p 6
------------------------------------------------------------------------TGTTTGGGGGAACTCCGGTTG---------- t0123209 6
//
mireap-plant
MS-m0100 Chr2:18207427:18207678:+ 252(nt) -46.00(kcal/mol)
AATACGGGTATTTATATAAATTCCACTTAGCCTTCATTTATCGCTTCTAGTTTCAAAGTGCCATTAAGCACTCTTAACACATGTACTTCAAATTTAAGTTTTAATTATCGATCATTGTCAAGATGTCGATTAAGTCTTAATTCAATTGGTATCGATGTTGTTGTACGTGCAAAAAAAAGAATGAGTTCAAGCATTGGAGTGTTTTTATTCTCTTATTTAAGGGCTGAAAGAGGTTATATCTAATTTAAGTAT MS-m0100 16
.((((....(((.((((((.(((...((((((((.......(((((.........))))).......((((...(((((((((((((......(((((.((((...(((((.((((.....))))))))))))).))))).......)))))..))).)))))...))))......((((..((((..((((((....))))))..)))))))).....))))))))..))).))))))..)))....))))
***************************************************************************************************************************************************************************************************************************AGGGCTGAAAGAGGTTATATCTA********** MS-m0100-3p 15
---------------------------------------------------------------------------------------------------------------------------------------------------------------------------------AGAATGAGTTCAAGCATTGGAGTG--------------------------------------------------- t2392774 1
--------------------------------------------------------------------------------------------------------------------------------------------------------------------------------------------------------------------------AAGGGCTGAAAGAGGTTATAT------------- t1742256 1
--------------------------------------------------------------------------------------------------------------------------------------------------------------------------------------------------------------------------AAGGGCTGAAAGAGGTTATATCT----------- t1110547 1
--------------------------------------------------------------------------------------------------------------------------------------------------------------------------------------------------------------------------AAGGGCTGAAAGAGGTTATATCTA---------- t0197460 4
---------------------------------------------------------------------------------------------------------------------------------------------------------------------------------------------------------------------------AGGGCTGAAAGAGGTTATATCTA---------- t0145069 5
---------------------------------------------------------------------------------------------------------------------------------------------------------------------------------------------------------------------------AGGGCTGAAAGAGGTTATATCTAA--------- t0206827 4
//
mireap-plant
MS-m0101 Chr2:22435136:22435250:+ 115(nt) -20.70(kcal/mol)
GTTTTCATGTGCAGGTTAGTAGAAATTAAGGTTTTGGCTCAGCATTCAGAGCGATCCCGACTCCAGTGCAAAATTTGGTGATGTAATCTTTCTTTTGGTAAAATGGCATGTACTT MS-m0101 24
.....(((((.((..(((.(((((...((((((.(.((.(((((((..(((((....)).))).)))))......)))).)...))))))..))))).)))..))))))).....
**********GCAGGTTAGTAGAAATTAAGGTT********************************************************************************** MS-m0101-5p 24
----------GCAGGTTAGTAGAAATTAAGGTT---------------------------------------------------------------------------------- t0031923 20
----------GCAGGTTAGTAGAAATTAAGGTTT--------------------------------------------------------------------------------- t0724782 2
-----------CAGGTTAGTAGAAATTAAGGTT---------------------------------------------------------------------------------- t0670715 2
//
mireap-plant
MS-m0102 Chr2:26531837:26531978:+ 142(nt) -24.70(kcal/mol)
TTCCACACGCATACATGTGTGATAGAATTTCTAGTTGTCGATAAAATGCTGACTGAGTTTGCATTACGAATCTGTAACACCCTGAATTATTTATCTTTGTTTCTGTGAAGTCTATTATAAATGAGTGTCTACTTTAGTGGCT MS-m0102 6
..((((((((...(((.(((((((((.(((((((.....((((((((((.(((...))).))))((((....)))).............)))))).......))).))))))))))))).))).))))........))))..
**********ATACATGTGTGATAGAATTTCTA************************************************************************************************************* MS-m0102-5p 5
----------ATACATGTGTGATAGAATTTCTA------------------------------------------------------------------------------------------------------------- t0150367 5
-------------------------------------------------------------------------------------ATTATTTATCTTTGTTTCTGTGAA--------------------------------- t2749002 1
//
mireap-plant
MS-m0103 Chr2:38235732:38235879:+ 148(nt) -51.60(kcal/mol)
AATGGAACATTTGGAAAATTTGCCAAATCAGGGAAGCGAAAGGTGTTTGCAGGCAGCAGAGTTTTGAGGGTAGTTTTCATCATCTCATCACTCTACTCCCAGATTATTCGCTTCCCTAATTTGGACGATTTTACTTGCGTTCCTTCAT MS-m0103 52
...(((((....((((((((..((((((.(((((((((((....(((((..((.((.(((((..(((((.............)))))..))))).)))))))))..))))))))))).))))))..)))))).))...))))).....
********************TGCCAAATCAGGGAAGCGAAA*********************************************************************************************************** MS-m0103-5p 29
***********************************************************************************************************TCGCTTCCCTAATTTGGACGA******************** MS-m0103-3p 23
--------------------TGCCAAATCAGGGAAGCGA------------------------------------------------------------------------------------------------------------- t0450906 2
--------------------TGCCAAATCAGGGAAGCGAA------------------------------------------------------------------------------------------------------------ t0095897 8
--------------------TGCCAAATCAGGGAAGCGAAA----------------------------------------------------------------------------------------------------------- t0033252 19
----------------------------------------------------------------------------------------------------------TTCGCTTCCCTAATTTGGACGA-------------------- t0521098 2
-----------------------------------------------------------------------------------------------------------TCGCTTCCCTAATTTGGACG--------------------- t0221053 4
-----------------------------------------------------------------------------------------------------------TCGCTTCCCTAATTTGGACGA-------------------- t0061035 11
-----------------------------------------------------------------------------------------------------------TCGCTTCCCTAATTTGGACGAT------------------- t3801267 1
------------------------------------------------------------------------------------------------------------CGCTTCCCTAATTTGGACGAT------------------- t0299288 3
------------------------------------------------------------------------------------------------------------CGCTTCCCTAATTTGGACGATT------------------ t2753334 1
-------------------------------------------------------------------------------------------------------------GCTTCCCTAATTTGGACGATT------------------ t1706589 1
//
mireap-plant
MS-m0104 Chr2:39239010:39239114:+ 105(nt) -48.80(kcal/mol)
TGTCTTTCTATAAGAGATAGTGCAATATGGAGGCTTGAGCAAAGTGAAAATGATATTTTACTATGTTTCAAGTCTCCATATTTCACTATCTCTTATCCCTTATGA MS-m0104 121
.........(((((((((((((.((((((((((((((((((.(((((((......))))))).)).)))))))))))))))).))))))))))))).........
************AGAGATAGTGCAATATGGAGG************************************************************************ MS-m0104-5p 16
**************************************************************************TCCATATTTCACTATCTCTTA********** MS-m0104-3p 103
---------ATAAGAGATAGTGCAATATGGAGG------------------------------------------------------------------------ t0533530 2
----------TAAGAGATAGTGCAATATGGAG------------------------------------------------------------------------- t1894019 1
-----------AAGAGATAGTGCAATATGGAG------------------------------------------------------------------------- t3949906 1
-----------AAGAGATAGTGCAATATGGAGGCT---------------------------------------------------------------------- t1400496 1
------------AGAGATAGTGCAATATGGAGG------------------------------------------------------------------------ t0067856 10
---------------GATAGTGCAATATGGAGGCTT--------------------------------------------------------------------- t1923062 1
----------------ATAGTGCAATATGGAGGCTTG-------------------------------------------------------------------- t0636276 2
--------------------------------------------------------------------------TCCATATTTCACTATCTCTT----------- t2501463 1
--------------------------------------------------------------------------TCCATATTTCACTATCTCTTA---------- t0005046 101
---------------------------------------------------------------------------CCATATTTCACTATCTCTTA---------- t1738182 1
//
mireap-plant
MS-m0105 Chr2:2125056:2125303:- 248(nt) -35.30(kcal/mol)
GCTACTATTTTTATTGTTATTGTTTGGATATTATATAACGCTTGTTTTATTGTTAATTTTGTTACTATTTTAGAGGTATTTTGCTTGTTAAGTTACAACTATCTTTGTGTTATTTAAGTATAAATAATTTTTTTAATCTATTTTCAATTTGTTGGGAAACATTTATTTTAATGTTTTTTTGTGTATTTGATGTATAAATTTTTTATATTTATTTTTATATAAAAATAATAATATAAAAATATTTAGTA MS-m0105 12
((((.(((((((((.((((((((((..((((...(((((((........((((.(((((...((((........))))...........)))))))))........))))))).((((((((((.(((((.............((((......((((((((((......)))))))))).......)))).....))))).)))))))))).....))))..)))))))))))))))))))..)))).
**********TTATTGTTATTGTTTGGATATTA*********************************************************************************************************************************************************************************************************************** MS-m0105-5p 12
----------TTATTGTTATTGTTTGGATATTA----------------------------------------------------------------------------------------------------------------------------------------------------------------------------------------------------------------------- t0091965 8
----------TTATTGTTATTGTTTGGATATTAT---------------------------------------------------------------------------------------------------------------------------------------------------------------------------------------------------------------------- t0468599 2
-----------TATTGTTATTGTTTGGATATTA----------------------------------------------------------------------------------------------------------------------------------------------------------------------------------------------------------------------- t3271084 1
------------ATTGTTATTGTTTGGATATTATA--------------------------------------------------------------------------------------------------------------------------------------------------------------------------------------------------------------------- t4793358 1
//
mireap-plant
MS-m0106 Chr2:6552214:6552399:- 186(nt) -58.20(kcal/mol)
ATGTGTGGCACGGATTGTGTGTAGGCCACTATATAAAGTGAAAGTGATGGTCACGTGTGTAGTACTATGTGCAGGCTACTACATGTACCGGAATGATAGGTCGCATGTGTAGTACTATGTGCAGGCTACTATGCATACCGGATAGTTTCGATCACGTGTGTAGTACTATGTGCAGGCTACTACGTG MS-m0106 8
(((((((((.....((((((((((...((((((((..((((..(.(((.(((..((((((((((...((((((.(((((.(((((((((.........))).)))))))))))....))))))...))))))))))....))).))).)..)))).)))))))).))))))))))))))).)))).
**********CGGATTGTGTGTAGGCCACTATA********************************************************************************************************************************************************* MS-m0106-5p 7
---------ACGGATTGTGTGTAGGCCACTATA--------------------------------------------------------------------------------------------------------------------------------------------------------- t0542665 2
----------CGGATTGTGTGTAGGCCACTATA--------------------------------------------------------------------------------------------------------------------------------------------------------- t0200163 4
----------CGGATTGTGTGTAGGCCACTATAT-------------------------------------------------------------------------------------------------------------------------------------------------------- t1585996 1
----------------------------------------------------------------------GCAGGCTACTACATGTACCGGAAT-------------------------------------------------------------------------------------------- t3227776 1
//
mireap-plant
MS-m0107 Chr2:8049557:8049702:- 146(nt) -38.40(kcal/mol)
TCTGTAAAAATTTCATCAATTTCTACTGTTAAAAATTGACATGACTGACATAGTAACCAAATAGTAACATGTGGCATGTCACATGTACCTCATGCTGACATATAGAGACCAGTTTTTTAACCGTAGAAATGGATGAAACTTATAAC MS-m0107 22
..(((((...(((((((.((((((((.((((((((.(((((((.((.((((.((.((......)).)))))))))))))))((((.....))))(((............))).)))))))).)))))))).))))))).)))))..
*******************************************************************************************************************TTTAACCGTAGAAATGGATGA********** MS-m0107-3p 21
-------------------------------------------------------------------------------------------ATGCTGACATATAGAGACC------------------------------------ t2063843 1
-------------------------------------------------------------------------------------------------------------------TTTAACCGTAGAAATGGATGA---------- t0031516 20
--------------------------------------------------------------------------------------------------------------------TTAACCGTAGAAATGGATGAA--------- t2439858 1
//
mireap-plant
MS-m0108 Chr2:8178885:8179021:- 137(nt) -35.73(kcal/mol)
TGAGAAGGCATCCAAAGGGATCGCATTGATCCTTTATTTTTTTTCAACCCTATATTTTCTTTTTCTTTTCAATTCTCCCCCTCCCCCAAAACAAATTCACAATTTTGGATCATGCTATCCCTTTGGATTCCTCCTTT MS-m0108 6
.(((.(((.((((((((((((.((((.(((((..........................................................................))))))))).)))))))))))).))).))).
**********TCCAAAGGGATCGCATTGATC********************************************************************************************************** MS-m0108-5p 6
----------TCCAAAGGGATCGCATTGA------------------------------------------------------------------------------------------------------------ t4466667 1
----------TCCAAAGGGATCGCATTGATC---------------------------------------------------------------------------------------------------------- t0218919 4
----------TCCAAAGGGATCGCATTGATCC--------------------------------------------------------------------------------------------------------- t2464230 1
//
mireap-plant
MS-m0109 Chr2:16014768:16014859:- 92(nt) -33.90(kcal/mol)
AGTCATGTTTTTAGTGGCGTTCGTTAAAAAGCGCCGCTAAAAGTCATCTTTATTGTGGCGTTTGTTGTAGAAGCGTCGCTAAAGGTCATAGC MS-m0109 7
.((.((((((((((((((((((..(((.(((((((((..((((....))))...))))))))).)))..).)))))))))))))).))).))
*************************************************************TTGTTGTAGAAGCGTCGCTAA********** MS-m0109-3p 7
-------------------------------------------------------------TTGTTGTAGAAGCGTCGCTA----------- t2485105 1
-------------------------------------------------------------TTGTTGTAGAAGCGTCGCTAA---------- t0233102 4
--------------------------------------------------------------TGTTGTAGAAGCGTCGCTAAA--------- t2119463 1
----------------------------------------------------------------TTGTAGAAGCGTCGCTAAA--------- t4588528 1
//
mireap-plant
MS-m0110 Chr2:39715650:39715889:- 240(nt) -78.30(kcal/mol)
CGTTTTCAACTTTGGTCAGATGGTTAAATGTTAGTGTTTTTATTCTTGAGTCTCGGGTTCAATTCATTTACTACTCACATTTGTAATTGCATCATGAAATAAAGAATACAAATGTTTATAGGAGAAAAATCGAACTCAAGACTCGAGAATGTAATTACAACTATCTAACCATAAAAAAATCGAACTCAAGACTTAAGAATAAAAACACTAACATTTAACATTCAACTAAAGTTAAAAGCA MS-m0110 9
.(((((.(((((((((..((..(((((((((((((((((((((((((((((((.((((((.(((..((((..........(((((((((((((.(((................((((..((..((....))...))..))))))).).))))))))))))...........))))..))).)))))).)))))))))))))))))))))))))))))))..)).))))))))).))))).
**********TTTGGTCAGATGGTTAAATGTTA*************************************************************************************************************************************************************************************************************** MS-m0110-5p 8
----------TTTGGTCAGATGGTTAAATGTTA--------------------------------------------------------------------------------------------------------------------------------------------------------------------------------------------------------------- t0129414 6
-----------TTGGTCAGATGGTTAAATGTTAG-------------------------------------------------------------------------------------------------------------------------------------------------------------------------------------------------------------- t4139041 1
-------------GGTCAGATGGTTAAATGTTAG-------------------------------------------------------------------------------------------------------------------------------------------------------------------------------------------------------------- t5005618 1
--------------------------------AGTGTTTTTATTCTTGAGTCTCGG---------------------------------------------------------------------------------------------------------------------------------------------------------------------------------------- t2048350 1
//
mireap-plant
MS-m0111 Chr2:40135160:40135245:- 86(nt) -18.30(kcal/mol)
CATATTTTAACAGATTTAGAGCACGTTTGGTTCGCTGTATTGGATTAGAGGTGTATTGGATTAGAGGTGTAATGAATTAGAGGTAT MS-m0111 9
.(((((((....((((((..((((.(((((((((.((((((........)))))).))))))))).))))..)))))).)))))))
*******************************************************TTGGATTAGAGGTGTAATGAA********** MS-m0111-3p 9
------------------------------------------------------ATTGGATTAGAGGTGTAATGA----------- t4204343 1
-------------------------------------------------------TTGGATTAGAGGTGTAATGAA---------- t0089056 8
//
mireap-plant
MS-m0112 Chr3:1179456:1179561:+ 106(nt) -43.50(kcal/mol)
GTGTCTTGGATCGGACTGGATTTGTTGACAAATGCATTTTTGAAGCAGATAACAACAAATCTAAAAATGCTTTTCCAGTCAACAAATTCAGTTTGAGCCGAGATTG MS-m0112 111
..(((((((.((((((((((((((((((((((.((((((((.....((((........)))))))))))).)))...))))))))))))))))))).)))))))..
**********TCGGACTGGATTTGTTGACAA*************************************************************************** MS-m0112-5p 111
----------TCGGACTGGATTTGTTGAC----------------------------------------------------------------------------- t4602266 1
----------TCGGACTGGATTTGTTGACA---------------------------------------------------------------------------- t0522063 2
----------TCGGACTGGATTTGTTGACAA--------------------------------------------------------------------------- t0004690 108
//
mireap-plant
MS-m0113 Chr3:1237721:1237846:+ 126(nt) -45.00(kcal/mol)
CAGTATTCCGGTGTCTTGGATCGGACTGGATTTGTTGACAAATGCATTTTTGAAGCAGATAACAAATCTAAAAATGCTTTTCCAGTCAACAAATACCAGTTTGAGCTGAGATTGGGCTGAGATTCA MS-m0113 125
((((...(((..(((((((.((((((((((((((((((((((.((((((((.....((((.....)))))))))))).)))...)))))))))).))))))))).)))))))))))))).......
********************TCGGACTGGATTTGTTGACAA************************************************************************************* MS-m0113-5p 111
*************************************************************************************TCAACAAATACCAGTTTGAGC******************** MS-m0113-3p 14
--------------------TCGGACTGGATTTGTTGAC--------------------------------------------------------------------------------------- t4602266 1
--------------------TCGGACTGGATTTGTTGACA-------------------------------------------------------------------------------------- t0522063 2
--------------------TCGGACTGGATTTGTTGACAA------------------------------------------------------------------------------------- t0004690 108
------------------------------------------------------------------------------------GTCAACAAATACCAGTTTGAGC-------------------- t0144240 6
-------------------------------------------------------------------------------------TCAACAAATACCAGTTTGAGC-------------------- t0097774 8
//
mireap-plant
MS-m0114 Chr3:7938987:7939209:+ 223(nt) -84.40(kcal/mol)
TCAGGCCGTGTAACTTCTGAAATAGGGAACATGGTCGTGTGCTCACTTGTGTAACTCTCTGAGTTAGGTCACATGGCCAAGTCATACGCTCGTGTGCTAGGTCGTGTGACTCTCAAAATGGCTCCACACACCCGTGTCCAAGGTCTTGTGCTAGGCCGTGTAATAGCCTGACTTGCATGCATTAAAACCTACAGGGGACACATGGCCATGTCACCTGGCCGTG MS-m0114 7
...((((................(((..(((((((((((((.((.((((((((((((...))))))((((((((((((.((.(((((....))))))).))))))))))))......((((((.((((...((........))...))))...)))))).((((.((.((.....)).)))))).....)))))).)))))))))))))))..)))))))...
**********************************************************************************************************************************************************************************************ACAGGGGACACATGGCCATGTCA********** MS-m0114-3p 7
----------------------------------------------------------------------------------------------------------------------------------------------------------------------------------------------ACAGGGGACACATGGCCATG------------- t0807820 2
----------------------------------------------------------------------------------------------------------------------------------------------------------------------------------------------ACAGGGGACACATGGCCATGTCA---------- t0445985 2
----------------------------------------------------------------------------------------------------------------------------------------------------------------------------------------------ACAGGGGACACATGGCCATGTCAC--------- t1314421 1
------------------------------------------------------------------------------------------------------------------------------------------------------------------------------------------------AGGGGACACATGGCCATGTCACC-------- t0537859 2
//
mireap-plant
MS-m0115 Chr3:10358389:10358535:+ 147(nt) -48.70(kcal/mol)
TCTTTTGAGGGGAATGTTGTCTGGCTCGAGGCCATCAACTAGATCTATGGATTTCTTTTTCATATATCAAAATTTGAGAGATGATGATGATTTAATCATTAATCATAGGTTAATGACGTCGGACCAGGCTTCATTCCCCCCAATTAT MS-m0115 384
....(((.((((((((..((((((.((((.(.(((......(((((((((.....(((((((.((......)).)))))))(((((((......))))))).))))))))).))).).)))).))))))..)))))))).)))....
**********GGAATGTTGTCTGGCTCGAGG******************************************************************************************************************** MS-m0115-5p 382
---TTTGAGGGGAATGTTGTCTGG--------------------------------------------------------------------------------------------------------------------------- t2110208 1
------GAGGGGAATGTTGTCTGGCTC------------------------------------------------------------------------------------------------------------------------ t3720282 1
--------GGGGAATGTTGTCTGGCTCG----------------------------------------------------------------------------------------------------------------------- t0809337 2
--------GGGGAATGTTGTCTGGCTCGAGGC------------------------------------------------------------------------------------------------------------------- t4952731 1
---------GGGAATGTTGTCTGGCTCGAG--------------------------------------------------------------------------------------------------------------------- t0201805 4
---------GGGAATGTTGTCTGGCTCGAGG-------------------------------------------------------------------------------------------------------------------- t0684594 2
----------GGAATGTTGTCTGGCTCGAG--------------------------------------------------------------------------------------------------------------------- t0588212 2
----------GGAATGTTGTCTGGCTCGAGG-------------------------------------------------------------------------------------------------------------------- t0001071 371
//
mireap-plant
MS-m0116 Chr3:11072869:11072978:+ 110(nt) -18.40(kcal/mol)
ATTATGAAAAATCAAAATATAGAGATCGTGGTTGTCGTTGTAATTGAGGATGTGGTTGGAGACTTACTAATAATTGTTATCATGGTAGTTATAATAGTGATATTTCTAAC MS-m0116 10
.(((.((((.((((...(((((..((((((((....(((((...((((..(........)..))))...)))))....))))))))..)))))....)))).))))))).
**********ATCAAAATATAGAGATCGTGGTT***************************************************************************** MS-m0116-5p 9
--------AAATCAAAATATAGAGATCGTGGT------------------------------------------------------------------------------ t1760394 1
---------AATCAAAATATAGAGATCGTGGTT----------------------------------------------------------------------------- t0642162 2
----------ATCAAAATATAGAGATCGTGGTT----------------------------------------------------------------------------- t0157913 5
----------ATCAAAATATAGAGATCGTGGTTG---------------------------------------------------------------------------- t2065302 1
------------------ATAGAGATCGTGGTTGTCGTT----------------------------------------------------------------------- t4327802 1
//
mireap-plant
MS-m0117 Chr3:11969320:11969435:+ 116(nt) -30.20(kcal/mol)
GATTTCAATTAGCTGCCGACTCATTCATCCAAATACGGTGTTATAAAAAGGACGATATATCTCAGCAAATATATGCTCTGTAAATGAGTGAATGATGCGGGAGACAAATTGAATCT MS-m0117 31
((((.(((((.(((.(((..((((((((.((..(((((.((((((.....((.((....))))......)))).)).)))))..)).))))))))..))).)).).))))))))).
**********AGCTGCCGACTCATTCATCCA************************************************************************************* MS-m0117-5p 9
**************************************************************************************AGTGAATGATGCGGGAGACAAA******** MS-m0117-3p 21
---------TAGCTGCCGACTCATTCATCCA------------------------------------------------------------------------------------- t0659055 2
----------AGCTGCCGACTCATTCATCC-------------------------------------------------------------------------------------- t1771524 1
----------AGCTGCCGACTCATTCATCCA------------------------------------------------------------------------------------- t0131324 6
--------------------------------------------------------------------------------------AGTGAATGATGCGGGAGACA---------- t0368778 3
--------------------------------------------------------------------------------------AGTGAATGATGCGGGAGACAA--------- t0070784 10
--------------------------------------------------------------------------------------AGTGAATGATGCGGGAGACAAA-------- t0292159 3
--------------------------------------------------------------------------------------AGTGAATGATGCGGGAGACAAAT------- t0240070 4
--------------------------------------------------------------------------------------AGTGAATGATGCGGGAGACAAATTG----- t4144494 1
------------------------------------------------------------------------------------------AATGATGCGGGAGACAAATTGAATC- t4149093 1
//
mireap-plant
MS-m0118 Chr3:17287927:17288044:+ 118(nt) -27.70(kcal/mol)
TCAGTGCAGTGGAGGACTCGACGATGGCCACACATAAATTTTAGACTATTTTCTGTTAATGGCTAGAATTTATTACTTATTTGGGGTTTTTGATGTATCTTCTAGACTATGGACTGGT MS-m0118 10
(((((.((.(((((((..((.(((.((((.((.(((((((((((.(((((.......))))))))))))))))........)).)))).))).))..))))))).....)).))))).
**********GGAGGACTCGACGATGGCCACAC************************************************************************************* MS-m0118-5p 10
--------GTGGAGGACTCGACGATGGCCAC--------------------------------------------------------------------------------------- t3855665 1
----------GGAGGACTCGACGATGGCCACAC------------------------------------------------------------------------------------- t0307209 3
-----------GAGGACTCGACGATGGCCACA-------------------------------------------------------------------------------------- t0915003 1
-----------GAGGACTCGACGATGGCCACAC------------------------------------------------------------------------------------- t2366002 1
-----------GAGGACTCGACGATGGCCACACA------------------------------------------------------------------------------------ t0399033 2
-----------GAGGACTCGACGATGGCCACACAT----------------------------------------------------------------------------------- t1168652 1
------------AGGACTCGACGATGGCCACACATA---------------------------------------------------------------------------------- t1012404 1
//
mireap-plant
MS-m0119 Chr3:17816271:17816367:+ 97(nt) -31.60(kcal/mol)
TCGCATAGTGCTGGAACGCACTGAGTTGCATCGGAATCGGAAGGTGGCAACCAGGGATTTAACTTGCGGTCGCGGTCGCGTTTTCGGTCGCATCGCG MS-m0119 51
.(((...((((((((((((((((.((((((...(((((....(((....)))...)))))....))))).).)))).))).)))))).)))...)))
*****************************************************************GCGGTCGCGGTCGCGTTTTCGG********** MS-m0119-3p 51
----------------------------------------------------------------TGCGGTCGCGGTCGCGTTTTCGGT--------- t0299842 3
-----------------------------------------------------------------GCGGTCGCGGTCGCGTTTTCGG---------- t0019424 31
-----------------------------------------------------------------GCGGTCGCGGTCGCGTTTTCGGT--------- t0094923 8
-----------------------------------------------------------------GCGGTCGCGGTCGCGTTTTCGGTC-------- t0206792 4
-------------------------------------------------------------------GGTCGCGGTCGCGTTTTCGG---------- t0557410 2
-------------------------------------------------------------------GGTCGCGGTCGCGTTTTCGGT--------- t3247741 1
--------------------------------------------------------------------GTCGCGGTCGCGTTTTCGGTC-------- t2775540 1
--------------------------------------------------------------------GTCGCGGTCGCGTTTTCGGTCGCA----- t1358541 1
//
mireap-plant
MS-m0120 Chr3:18636614:18636825:+ 212(nt) -36.50(kcal/mol)
ATATAGTTGCAGGAGGAGCAGGAAGCAGTAACTGATTAAATGCAGTAGAGGGCTGCCGACAATTCCACAAGTCAGAATATATACAAGAATAAAAATAATATAGAGGATAAAACTTAGTCAAATCTAAGGGTAGAAAACTACTAAGATAAAACTTTGGCTTTAGCATATGAACCAAAATAGTATTTGTTTTCGTTAGCTCAGTGCATCAACAA MS-m0120 11
.....(.((((.(((.(((.((((((((..((((.......(((((.....))))).(((..........))).......................................(((((......)))))(((((....)))))..........(((((.((((.....))))))))).))))..)))))))))))..)))..)))).).....
**********AGGAGGAGCAGGAAGCAGTAACT*********************************************************************************************************************************************************************************** MS-m0120-5p 10
-------TGCAGGAGGAGCAGGAAGCA----------------------------------------------------------------------------------------------------------------------------------------------------------------------------------------- t3456097 1
----------AGGAGGAGCAGGAAGCAGTAACT----------------------------------------------------------------------------------------------------------------------------------------------------------------------------------- t0117077 7
------------GAGGAGCAGGAAGCAGTAACTGAT-------------------------------------------------------------------------------------------------------------------------------------------------------------------------------- t0436455 2
-------------------------------------------------------------------------------------------------ATATAGAGGATAAAACTTAGTCAA------------------------------------------------------------------------------------------- t1669557 1
//
mireap-plant
MS-m0121 Chr3:19516597:19516804:+ 208(nt) -47.10(kcal/mol)
ACACCACAAAATACGACATTGTTAGGAGGGACAACTATAAACTCCTAAAAGGTTAATCTTTCATGAATTGTAAAACAAACATGAATGATACATTGATTCTACCAAAAAAATGAAATTTAAAAAACAAAGTGGTAGCTATTTATAGAAAAATAGTTATTCAAGTTTTTTTCGTTGCTATCCCTCCAAACAATTTCGTTTTCAAAGGTTA MS-m0121 18
..(((.......((((.((((((.(((((((((((...((((((((...)))...(((.((((((..((((...)))).)))))).))).((((..............))))..................(((((((((((......)))))))))))..))))).....))))...))))))).)))))).)))).......)))..
**********ATACGACATTGTTAGGAGGGACA******************************************************************************************************************************************************************************* MS-m0121-5p 18
---------AATACGACATTGTTAGGAGGGAC-------------------------------------------------------------------------------------------------------------------------------------------------------------------------------- t5118529 1
---------AATACGACATTGTTAGGAGGGACA------------------------------------------------------------------------------------------------------------------------------------------------------------------------------- t0107906 7
----------ATACGACATTGTTAGGAGGGACA------------------------------------------------------------------------------------------------------------------------------------------------------------------------------- t0094887 8
----------ATACGACATTGTTAGGAGGGACAA------------------------------------------------------------------------------------------------------------------------------------------------------------------------------ t0559844 2
//
mireap-plant
MS-m0122 Chr3:23450708:23450860:+ 153(nt) -93.10(kcal/mol)
CACGTAGGACGTGTTTTCAGTGCATTATCAGAAAAAAGCACTGAAAGTACCTCTAGTTGGACACATTTTCAACTAACATGGCACGAAAACACGTTCAACTGGATTCGCTTTCAGTGCTTTTTTCTGACAGTGCACTGAAAACGCGTCCTACGT MS-m0122 13
.(((((((((((((((((((((((((.(((((((((((((((((((((...(((((((((((...(((((..............)))))...)))))))))))...))))))))))))))))))))).)))))))))))))))))))))))))
**************************************************************************************************************************TCTGACAGTGCACTGAAAACG********** MS-m0122-3p 13
-------------------------------------------------------------------------------------------------------------------------TTCTGACAGTGCACTGAAAACG---------- t0987025 1
--------------------------------------------------------------------------------------------------------------------------TCTGACAGTGCACTGAAAACG---------- t0055834 12
//
mireap-plant
MS-m0123 Chr3:23785807:23786114:+ 308(nt) -88.30(kcal/mol)
GCGCATTTTGGAATTGTCTTTGACGATCATGAAGAAAGGGGAAATGCACCCGATATCTCATCTCTCCAACAAAAGAAACAACAAACTGCACCACCCTCGACGGAAAATCATCCGATATCTCATCTCTTCAACAATAAGAAAAAAAAAAAAGAACCAACGACACTAAATTATGAGTGTTTCAAGAACTGGTAGTAACAACACTACCCAAGCTTGCGTTGCTTGTAGATTCTAACACAAGAAGTGCACTCCTAACTGCATTCTTGCCCCTTATTTTCCTCATGATCGTCAAAGACAATTCCAAAATACAC MS-m0123 27
....((((((((((((((((((((((((((((.((((((((.....................(((........))).........(((((..........((((......))))..........((((.......))))...............((((((((((........)))))..((((....((((((......))))))....)))))))))..))))).........((((((.((((........)))))))))))))))....))).))))))))))))))))))))))))))))....
*************************************************************************************************************************************************************************************************************************************************************************************CATGATCGTCAAAGACAATTC********** MS-m0123-3p 27
------------------------------------------------------------------------------------------------------------------------------------------------------------------------------------------------------------------------------------------------------------------------------------TCATGATCGTCAAAGACAAT------------ t3257182 1
------------------------------------------------------------------------------------------------------------------------------------------------------------------------------------------------------------------------------------------------------------------------------------TCATGATCGTCAAAGACAATT----------- t0245402 4
-------------------------------------------------------------------------------------------------------------------------------------------------------------------------------------------------------------------------------------------------------------------------------------CATGATCGTCAAAGACAATTC---------- t0034126 19
--------------------------------------------------------------------------------------------------------------------------------------------------------------------------------------------------------------------------------------------------------------------------------------ATGATCGTCAAAGACAATTCC--------- t4074151 1
---------------------------------------------------------------------------------------------------------------------------------------------------------------------------------------------------------------------------------------------------------------------------------------TGATCGTCAAAGACAATTCCA-------- t0759314 2
//
mireap-plant
MS-m0124 Chr3:24843900:24844028:+ 129(nt) -45.30(kcal/mol)
CACCAGGGAGCAGCCCTGGTGTTGGACATTCTTTTGCAGAAGATGTTGAGGATATTGCTGAAAGAAAACCAACAAGCATTAGCGTGCAGGGCAATGGCAATCGTTCAATTGCAGGGCACAGCCCTGGAG MS-m0124 10
..((((((....((((((..((((((((((((.((((.....(((((((......((((...............))))))))))).....)))).)).))).)))))))..))))))....))))))..
**********CAGCCCTGGTGTTGGACATTC************************************************************************************************** MS-m0124-5p 10
----------CAGCCCTGGTGTTGGACATTC-------------------------------------------------------------------------------------------------- t0111911 7
-----------AGCCCTGGTGTTGGACATTCT------------------------------------------------------------------------------------------------- t4268376 1
------------GCCCTGGTGTTGGACATTCTT------------------------------------------------------------------------------------------------ t0624338 2
//
mireap-plant
MS-m0125 Chr3:10050642:10050712:- 71(nt) -31.20(kcal/mol)
CTTGGCCGTGTGTTACACATGGCTGAGACACACGCCCGTGTCTCTGCCCGTGTGGACAAAAAAAGGCTATT MS-m0125 6
..(((((...((((.((((((((.(((((((......))))))).).)))))))))))......)))))..
**********TGTTACACATGGCTGAGACAC**************************************** MS-m0125-5p 6
----------TGTTACACATGGCTGAGACAC---------------------------------------- t0242738 4
----------TGTTACACATGGCTGAGACACAC-------------------------------------- t1337031 1
-------------TACACATGGCTGAGACACACG------------------------------------- t1946297 1
//
mireap-plant
MS-m0126 Chr3:16298165:16298257:- 93(nt) -28.40(kcal/mol)
ACACTGACGTCTGTTCTTTATTGCTTTTTAGGGAAAAACACCTTTTAATGGAAAAGCTCATCTGAGAAGCATTGGAGAACACAACATTAGTTG MS-m0126 96
..(((((.((.(((((((((.(((((((((((((......((.......))......)).))))))))))).)))))))))..)).)))))..
************************************************************TCTGAGAAGCATTGGAGAACACA********** MS-m0126-3p 93
--------------------------------------------------------CTCATCTGAGAAGCATTGGAGAAC------------- t1418058 1
---------------------------------------------------------TCATCTGAGAAGCATTGGAGAACA------------ t0650833 2
----------------------------------------------------------CATCTGAGAAGCATTGGAGAACAC----------- t0447992 2
-----------------------------------------------------------ATCTGAGAAGCATTGGAGAACAC----------- t0463906 2
-----------------------------------------------------------ATCTGAGAAGCATTGGAGAACACA---------- t0082192 9
------------------------------------------------------------TCTGAGAAGCATTGGAGAACAC----------- t2016506 1
------------------------------------------------------------TCTGAGAAGCATTGGAGAACACA---------- t0010279 55
------------------------------------------------------------TCTGAGAAGCATTGGAGAACACAA--------- t0110794 7
-------------------------------------------------------------CTGAGAAGCATTGGAGAACACAA--------- t2906709 1
-------------------------------------------------------------CTGAGAAGCATTGGAGAACACAAC-------- t0053885 13
--------------------------------------------------------------TGAGAAGCATTGGAGAACACA---------- t3092387 1
----------------------------------------------------------------AGAAGCATTGGAGAACACA---------- t0421107 2
//
mireap-plant
MS-m0127 Chr3:18150643:18150759:- 117(nt) -42.80(kcal/mol)
AAATGGGTTTTAAACGCCAACTTGGATGTTAAGTTGGGATGAAAATAGGTTTTTAATTAAATAAATTTAATTTGGATTGCCATATAGGACATCTAAGTTGGCATTTAAAACTCATTT MS-m0127 19
.(((((((((((((.(((((((((((((((.(..(((.(..(((.(((((((..........))))))).)))....).)))..)..))))))))))))))).))))))))))))).
************************************************************************************TAGGACATCTAAGTTGGCATTTA********** MS-m0127-3p 18
---------------------------------------------------------------------------------ATATAGGACATCTAAGTTGGCATT------------ t0687306 2
------------------------------------------------------------------------------------TAGGACATCTAAGTTGGCATT------------ t0570652 2
------------------------------------------------------------------------------------TAGGACATCTAAGTTGGCATTTA---------- t0092843 8
------------------------------------------------------------------------------------TAGGACATCTAAGTTGGCATTTAA--------- t0218278 4
-------------------------------------------------------------------------------------AGGACATCTAAGTTGGCATTTAA--------- t2487709 1
-------------------------------------------------------------------------------------AGGACATCTAAGTTGGCATTTAAA-------- t0964747 1
----------------------------------------------------------------------------------------ACATCTAAGTTGGCATTTAAAACT----- t5144890 1
//
mireap-plant
MS-m0128 Chr3:19868203:19868324:- 122(nt) -44.80(kcal/mol)
TGGAAGTTTTTGGAGATGGGTGGATTGGCAAAACGCTCCCTTCCTCTTTCCCATCTATTGTATTTGTAATAATATATGCAATGAAGTTGATTTTGCCAGCTCCGCCCATTCCAAACATTTCC MS-m0128 344
.((((((.(((((((.(((((((((((((((((...((.((((.............(((((((.(((....))).)))))))))))..))))))))))).))))))))))))))).))))))
*************AGATGGGTGGATTGGCAAAACG*************************************************************************************** MS-m0128-5p 1
******************************************************************************************TTTTGCCAGCTCCGCCCATTCC********** MS-m0128-3p 341
-------------AGATGGGTGGATTGGCAAAACG--------------------------------------------------------------------------------------- t3487837 1
----------------------------------------------TTTCCCATCTATTGTATTTGTA------------------------------------------------------ t4498049 1
------------------------------------------------------------------------------------------TTTTGCCAGCTCCGCCCATTC----------- t0087434 8
------------------------------------------------------------------------------------------TTTTGCCAGCTCCGCCCATTCC---------- t0001436 292
-------------------------------------------------------------------------------------------TTTGCCAGCTCCGCCCATTC----------- t4195823 1
-------------------------------------------------------------------------------------------TTTGCCAGCTCCGCCCATTCC---------- t0135085 6
-------------------------------------------------------------------------------------------TTTGCCAGCTCCGCCCATTCCA--------- t0124979 6
--------------------------------------------------------------------------------------------TTGCCAGCTCCGCCCATTCCA--------- t0131159 6
--------------------------------------------------------------------------------------------TTGCCAGCTCCGCCCATTCCAA-------- t0030952 21
---------------------------------------------------------------------------------------------TGCCAGCTCCGCCCATTCCA--------- t5133842 1
-----------------------------------------------------------------------------------------------CCAGCTCCGCCCATTCCAAACA----- t3368441 1
//
mireap-plant
MS-m0129 Chr3:22240357:22240459:- 103(nt) -26.20(kcal/mol)
TAGGTAAACTTGCGGAAGGATCATTGTCGAAAGCTGCCTAGCAGAATGACACGTGAACTCATTGTAAACAACATCAGAGGTGGTGCGGGTGCATCATCGCCTC MS-m0129 64
.((((....((((((..((.(((((((((....((((...))))..))))).)))).))..))))))...........((((((((....)))))))))))).
**********TGCGGAAGGATCATTGTCGAA************************************************************************ MS-m0129-5p 64
-------ACTTGCGGAAGGATCATTG----------------------------------------------------------------------------- t0221645 4
--------CTTGCGGAAGGATCATTG----------------------------------------------------------------------------- t0267576 3
----------TGCGGAAGGATCATTGTCGA------------------------------------------------------------------------- t1393666 1
----------TGCGGAAGGATCATTGTCGAA------------------------------------------------------------------------ t0016280 37
----------TGCGGAAGGATCATTGTCGAAA----------------------------------------------------------------------- t0125799 6
-----------GCGGAAGGATCATTGTCGA------------------------------------------------------------------------- t0206443 4
-----------GCGGAAGGATCATTGTCGAA------------------------------------------------------------------------ t0167199 5
-----------GCGGAAGGATCATTGTCGAAA----------------------------------------------------------------------- t0382210 3
------------CGGAAGGATCATTGTCGAA------------------------------------------------------------------------ t1964150 1
//
mireap-plant
MS-m0130 Chr3:23785811:23786111:- 301(nt) -115.50(kcal/mol)
TATTTTGGAATTGTCTTTGACGATCATGAGGAAAATAAGGGGCAAGAATGCAGTTAGGAGTGCACTTCTTGTGTTAGAATCTACAAGCAACGCAAGCTTGGGTAGTGTTGTTACTACCAGTTCTTGAAACACTCATAATTTAGTGTCGTTGGTTCTTTTTTTTTTTTCTTATTGTTGAAGAGATGAGATATCGGATGATTTTCCGTCGAGGGTGGTGCAGTTTGTTGTTTCTTTTGTTGGAGAGATGAGATATCGGGTGCATTTCCCCTTTCTTCATGATCGTCAAAGACAATTCCAAAAT MS-m0130 656
.(((((((((((((((((((((((((((((((((.....(.(((((((((((........)))).))))))).).((((((..(((((.......)))))(((((((....)))))))..........(((((........)))))....))))))((((.(((((((........))))))).))))...((((......))))....(((.((((((.(((.((((((((((....)))))))))).)....)).)))))).))).)))))))))))))))))))))))))))))))))
*****************************************************************************************************************************************************************************************************************************************************************************TTCTTCATGATCGTCAAAGACA********** MS-m0130-3p 628
TATTTTGGAATTGTCTTTGA----------------------------------------------------------------------------------------------------------------------------------------------------------------------------------------------------------------------------------------------------------------------------------------- t1823148 1
----------------------------------------------------------------------------------------------------------------------------------------------------------------------------------------------------------------------------------------------------------------------------TTTCTTCATGATCGTCAAAGAC----------- t0775064 2
----------------------------------------------------------------------------------------------------------------------------------------------------------------------------------------------------------------------------------------------------------------------------TTTCTTCATGATCGTCAAAGACAA--------- t4911383 1
-----------------------------------------------------------------------------------------------------------------------------------------------------------------------------------------------------------------------------------------------------------------------------TTCTTCATGATCGTCAAAGA------------ t0489703 2
-----------------------------------------------------------------------------------------------------------------------------------------------------------------------------------------------------------------------------------------------------------------------------TTCTTCATGATCGTCAAAGAC----------- t0042292 16
-----------------------------------------------------------------------------------------------------------------------------------------------------------------------------------------------------------------------------------------------------------------------------TTCTTCATGATCGTCAAAGACA---------- t0000638 581
-----------------------------------------------------------------------------------------------------------------------------------------------------------------------------------------------------------------------------------------------------------------------------TTCTTCATGATCGTCAAAGACAAT-------- t2394885 1
------------------------------------------------------------------------------------------------------------------------------------------------------------------------------------------------------------------------------------------------------------------------------TCTTCATGATCGTCAAAGACAAT-------- t1349412 1
-------------------------------------------------------------------------------------------------------------------------------------------------------------------------------------------------------------------------------------------------------------------------------CTTCATGATCGTCAAAGACAA--------- t3105018 1
-------------------------------------------------------------------------------------------------------------------------------------------------------------------------------------------------------------------------------------------------------------------------------CTTCATGATCGTCAAAGACAATTC------ t2756629 1
--------------------------------------------------------------------------------------------------------------------------------------------------------------------------------------------------------------------------------------------------------------------------------TTCATGATCGTCAAAGACAAT-------- t0048900 14
--------------------------------------------------------------------------------------------------------------------------------------------------------------------------------------------------------------------------------------------------------------------------------TTCATGATCGTCAAAGACAATT------- t0192062 4
--------------------------------------------------------------------------------------------------------------------------------------------------------------------------------------------------------------------------------------------------------------------------------TTCATGATCGTCAAAGACAATTC------ t4087856 1
--------------------------------------------------------------------------------------------------------------------------------------------------------------------------------------------------------------------------------------------------------------------------------TTCATGATCGTCAAAGACAATTCC----- t0352897 3
---------------------------------------------------------------------------------------------------------------------------------------------------------------------------------------------------------------------------------------------------------------------------------TCATGATCGTCAAAGACAAT-------- t3257182 1
---------------------------------------------------------------------------------------------------------------------------------------------------------------------------------------------------------------------------------------------------------------------------------TCATGATCGTCAAAGACAATT------- t0245402 4
----------------------------------------------------------------------------------------------------------------------------------------------------------------------------------------------------------------------------------------------------------------------------------CATGATCGTCAAAGACAATTC------ t0034126 19
-----------------------------------------------------------------------------------------------------------------------------------------------------------------------------------------------------------------------------------------------------------------------------------ATGATCGTCAAAGACAATTCC----- t4074151 1
------------------------------------------------------------------------------------------------------------------------------------------------------------------------------------------------------------------------------------------------------------------------------------TGATCGTCAAAGACAATTCCA---- t0759314 2
//
mireap-plant
MS-m0131 Chr4:533538:533651:+ 114(nt) -48.50(kcal/mol)
CCTCTTTGTATTCTTCCACAGCTTTCTTGAACTGCAACTACGTCTTAGATGATGCATGTGAGCGGTTTTAAGTATCAATTGCGGTTCAATAAAGCTGTGGGAAGATACAAATAG MS-m0131 64
.((.((((((((.((((((((((((.(((((((((((......((((((...(((......)))..))))))......))))))))))).)))))))))))).)))))))).))
***********************************************************************************GTTCAATAAAGCTGTGGGAAG********** MS-m0131-3p 64
--------------------------------------------------------------------------------GCGGTTCAATAAAGCTGTGGGAA----------- t4907139 1
--------------------------------------------------------------------------------GCGGTTCAATAAAGCTGTGGGAAG---------- t0101637 7
----------------------------------------------------------------------------------GGTTCAATAAAGCTGTGGGAAG---------- t4372683 1
-----------------------------------------------------------------------------------GTTCAATAAAGCTGTGGGAA----------- t0358708 3
-----------------------------------------------------------------------------------GTTCAATAAAGCTGTGGGAAG---------- t0014427 41
------------------------------------------------------------------------------------TTCAATAAAGCTGTGGGAAG---------- t0074289 10
------------------------------------------------------------------------------------TTCAATAAAGCTGTGGGAAGA--------- t5009201 1
//
mireap-plant
MS-m0132 Chr4:1996424:1996596:+ 173(nt) -51.00(kcal/mol)
AGAAGTATTTATGGGTTGGGTTGAGTTCGGCTTGGATCGGGTCGGGTCTTAATAAAATTTTATGCCAATTTGATAAGTTCAATTCGGCTCGAAAATTGATCTAAAATTTTATCCAAATCCGATTCGGATAAAAATACTAAAACTCAGGCTCAGCCCGACTCACTCGTATTAAA MS-m0132 5
...(((((...((((((((((((((((.(..((((.(((((((((((....(((((((((((...((((((....((((......))))...))))))...)))))))))))....))))))))))).........))))..)...))))))))))))))))...)))))...
**********ATGGGTTGGGTTGAGTTCGGCTT******************************************************************************************************************************************** MS-m0132-5p 5
----------ATGGGTTGGGTTGAGTTCGGCTT-------------------------------------------------------------------------------------------------------------------------------------------- t0335239 3
----------ATGGGTTGGGTTGAGTTCGGCTTG------------------------------------------------------------------------------------------------------------------------------------------- t0668376 2
//
mireap-plant
MS-m0133 Chr4:4657912:4658063:+ 152(nt) -54.70(kcal/mol)
ATATAGGACGTGCCTTCAGTGCACTATCAAAAAATAGCATTCAAAACACGACCAACTGGACACGGTTTCAACTGACATGGCACGAAAACATGTCCAGCTGGACACGCTTTCAATGCATTTTTCTGACAGTGCACTGAAAACGCATCCTACGT MS-m0133 13
...(((((.(((..(((((((((((.(((((((((.(((((.(((...((.(((.(((((((.(..(((...((......)).)))..).))))))).)))...)).))).))))))))))).))).)))))))))))..))).)))))...
*************************************************************************************************************************TCTGACAGTGCACTGAAAACG********** MS-m0133-3p 13
------------------------------------------------------------------------------------------------------------------------TTCTGACAGTGCACTGAAAACG---------- t0987025 1
-------------------------------------------------------------------------------------------------------------------------TCTGACAGTGCACTGAAAACG---------- t0055834 12
//
mireap-plant
MS-m0134 Chr4:5995746:5995820:+ 75(nt) -44.10(kcal/mol)
AGAGCGCTAAAGGTCAAGATCTTTAGTGGCGTTTGTGATAAAAACGCCGCTAAAGGTCATGATCTTTAGTGGCGT MS-m0134 6
....((((((((((((.(((((((((((((((((.......))))))))))))))))).))))))))))))....
**********AGGTCAAGATCTTTAGTGGCGTT****************************************** MS-m0134-5p 5
********************************************CGCCGCTAAAGGTCATGATCTTT******** MS-m0134-3p 1
----------AGGTCAAGATCTTTAGTGGCGTT------------------------------------------ t0182907 5
-----------------------------------------------CGCTAAAGGTCATGATCTTTAG------ t4849414 1
//
mireap-plant
MS-m0135 Chr4:7548620:7548940:+ 321(nt) -52.80(kcal/mol)
AGTGTTATGAAAGTTTTGGGCAATTTATAATTTTTTTTTATAAATGTTATATATTATAAGTTTTATATTATTTTGACTTAATTTACATATTATAAAAAGGGATATAACTTAGCATAAGTCTTTTCAAATTAAGTTTATATAATTTTGTATAATTAAAGCTACAAACTATTTGGACCGTGAATCTAAAGATTAAAAGGTTGATGCTAATTATGCAAATAGAAAATATTTTCTTGCACCATATCGTGGGGTAAAATACAATTTGAGAGAATGATGTCACACAAATGCATTATAGACAGCTTACAAACTCTTTAATTTGATACA MS-m0135 13
.((((((((((((((((((((..((((((((((((((((((((((((.........((((((............))))))....)))).))))))))))))))........((((...(((((.((((((..((((.......(((((((((((..(((.............((((...((((....))))....))))...)))))))))))))).(((((....)))))(((.((((...)))).)))))))..)))))))))))...)))).............))))))..))))).))))).))))...)))))).
************************************************************************************************************************************************************************************************************************************************************************************************ATAGACAGCTTACAAACTCTTTA********** MS-m0135-3p 13
------------------------------------------------------------------------------------------------------------------------------------------------------------------------------------------------------------------------------------------------------------------------------------------------ATAGACAGCTTACAAACTCTT------------ t0995859 1
------------------------------------------------------------------------------------------------------------------------------------------------------------------------------------------------------------------------------------------------------------------------------------------------ATAGACAGCTTACAAACTCTTTA---------- t0094003 8
------------------------------------------------------------------------------------------------------------------------------------------------------------------------------------------------------------------------------------------------------------------------------------------------ATAGACAGCTTACAAACTCTTTAA--------- t0467538 2
-------------------------------------------------------------------------------------------------------------------------------------------------------------------------------------------------------------------------------------------------------------------------------------------------TAGACAGCTTACAAACTCTTTAAT-------- t1504839 1
--------------------------------------------------------------------------------------------------------------------------------------------------------------------------------------------------------------------------------------------------------------------------------------------------AGACAGCTTACAAACTCTT------------ t4039076 1
//
mireap-plant
MS-m0136 Chr4:7861348:7861449:+ 102(nt) -48.00(kcal/mol)
GTATGGAAAGTAGTGAGGATGGGAAATTTGTTGATCCAAATGATTGGTTTAGGAAATTAATCATTTGATTTACAAATTTTTCATCTTCACTCGTTTCCTGCT MS-m0136 12
(((.(((((..((((((((((((((((((((.((((.(((((((((((((...))))))))))))))))).))))))))))))))))))))..)))))))).
**********TAGTGAGGATGGGAAATTTGT*********************************************************************** MS-m0136-5p 9
*************************************************************************AAATTTTTCATCTTCACTCGT******** MS-m0136-3p 3
-------AAGTAGTGAGGATGGGAAATTTGT----------------------------------------------------------------------- t2373924 1
----------TAGTGAGGATGGGAAATT-------------------------------------------------------------------------- t2878544 1
----------TAGTGAGGATGGGAAATTTGT----------------------------------------------------------------------- t0112825 7
-------------------------------------------------------------------------AAATTTTTCATCTTCACTCGT-------- t0328833 3
//
mireap-plant
MS-m0137 Chr4:10067641:10067733:+ 93(nt) -24.50(kcal/mol)
ACACTGACGTCTGTTCTTTATTGCTTTTTAGGAAAAATCACTTTTTAATGGAAAAGCTCATCTGAGAAGCATTGGAGAACACAGCCTTAATGC MS-m0137 104
.((.(((.((.(((((((((.(((((((((((........((((((....))))))....))))))))))).)))))))))..)).))).)).
************************************************************TCTGAGAAGCATTGGAGAACACA********** MS-m0137-3p 100
--------------------------------------------------------CTCATCTGAGAAGCATTGGAGAAC------------- t1418058 1
---------------------------------------------------------TCATCTGAGAAGCATTGGAGAACA------------ t0650833 2
----------------------------------------------------------CATCTGAGAAGCATTGGAGAACAC----------- t0447992 2
-----------------------------------------------------------ATCTGAGAAGCATTGGAGAACAC----------- t0463906 2
-----------------------------------------------------------ATCTGAGAAGCATTGGAGAACACA---------- t0082192 9
------------------------------------------------------------TCTGAGAAGCATTGGAGAACAC----------- t2016506 1
------------------------------------------------------------TCTGAGAAGCATTGGAGAACACA---------- t0010279 55
------------------------------------------------------------TCTGAGAAGCATTGGAGAACACAG--------- t0071427 10
------------------------------------------------------------TCTGAGAAGCATTGGAGAACACAGC-------- t3602833 1
-------------------------------------------------------------CTGAGAAGCATTGGAGAACACAGC-------- t0044868 15
--------------------------------------------------------------TGAGAAGCATTGGAGAACACA---------- t3092387 1
--------------------------------------------------------------TGAGAAGCATTGGAGAACACAGCC------- t0453628 2
----------------------------------------------------------------AGAAGCATTGGAGAACACA---------- t0421107 2
------------------------------------------------------------------AAGCATTGGAGAACACAGCC------- t3901072 1
//
mireap-plant
MS-m0138 Chr4:11421110:11421293:+ 184(nt) -71.30(kcal/mol)
ATTTTCGTCTACACGGGTAGACACACGGGCATGTGTCTCAACCGTGTGTGACACACGACTATGCACACGAGCGTGTGGTTTGGTCGTGTGTCCCCTGCATCTTTAAAATTAAGGAATAGAGTACCTAGGCATTTTCACCCCAGCAGAGACACGGGCGTGTGTCTAAGCTGTGTGTGACATACGG MS-m0138 264
......((((((((((.((((((((((....((((((((.....((((.((((((((((((..(((((....)))))...))))))))))))...))))((((((....)))))).(((.....)))((........))......))))))))..))))))))))..))))))).)))......
**********ACACGGGTAGACACACGGGCA********************************************************************************************************************************************************* MS-m0138-5p 260
------GTCTACACGGGTAGACACACGGGC---------------------------------------------------------------------------------------------------------------------------------------------------------- t3559807 1
--------CTACACGGGTAGACACACGGGCA--------------------------------------------------------------------------------------------------------------------------------------------------------- t2245431 1
--------CTACACGGGTAGACACACGGGCAT-------------------------------------------------------------------------------------------------------------------------------------------------------- t3338266 1
----------ACACGGGTAGACACACGGG----------------------------------------------------------------------------------------------------------------------------------------------------------- t1309358 1
----------ACACGGGTAGACACACGGGC---------------------------------------------------------------------------------------------------------------------------------------------------------- t2613596 1
----------ACACGGGTAGACACACGGGCA--------------------------------------------------------------------------------------------------------------------------------------------------------- t0004350 115
----------ACACGGGTAGACACACGGGCAT-------------------------------------------------------------------------------------------------------------------------------------------------------- t0043215 15
-----------CACGGGTAGACACACGGGC---------------------------------------------------------------------------------------------------------------------------------------------------------- t0692779 2
-----------CACGGGTAGACACACGGGCA--------------------------------------------------------------------------------------------------------------------------------------------------------- t4191497 1
-----------CACGGGTAGACACACGGGCAT-------------------------------------------------------------------------------------------------------------------------------------------------------- t0043599 15
-----------CACGGGTAGACACACGGGCATG------------------------------------------------------------------------------------------------------------------------------------------------------- t0005928 88
------------ACGGGTAGACACACGGGCA--------------------------------------------------------------------------------------------------------------------------------------------------------- t3797059 1
------------ACGGGTAGACACACGGGCAT-------------------------------------------------------------------------------------------------------------------------------------------------------- t0627168 2
------------ACGGGTAGACACACGGGCATG------------------------------------------------------------------------------------------------------------------------------------------------------- t0247773 4
------------ACGGGTAGACACACGGGCATGTGT---------------------------------------------------------------------------------------------------------------------------------------------------- t0097614 8
-------------CGGGTAGACACACGGGCATGT------------------------------------------------------------------------------------------------------------------------------------------------------ t0168754 5
--------------GGGTAGACACACGGGCAT-------------------------------------------------------------------------------------------------------------------------------------------------------- t3751015 1
---------------GGTAGACACACGGGCATGTGT---------------------------------------------------------------------------------------------------------------------------------------------------- t0876683 1
----------------------------------------------------------------ACACGAGCGTGTGGTTTGGTCGTG------------------------------------------------------------------------------------------------ t2097830 1
//
mireap-plant
MS-m0139 Chr4:24882662:24882923:+ 262(nt) -118.50(kcal/mol)
AACTTTTCTTTTTCCATCATCTTCTGCTTCTCCCTCTATTTTCCTCCTTTCTTCGTTTCTTTTAATGTAATTTTTCTATGTTTTTTATTTCTTAAAACTAGTCCACAAGTTCGCCTCACTTGAAAAAATTAAATAGTTCAAAAAAAATAAAAGTATAGGAACTAGTTTAACAAATGAAAAACATAGAAAAATTACGTTAAACGAAATGGAGAAGGGAGGAGAACCGAGGGAGAAGTAGAAGAGAATGGGACAAAAAAAAGGA MS-m0139 18
..(((((.(((((((((..(((((((((((((((((..(((((((((((((((((((((.((((((((((((((((((((((((((((((.(((((.(((((((.(((((.......)))))....((((....))))...................)).)))))))))).)))))))))))))))))))))))))))))).)))))))))))))))))))))..)))))))))))))))))..)))))).))).)))))..
*************************************************************************************************************************************************************************************************************************************GAGAAGTAGAAGAGAATGGGACA********** MS-m0139-3p 17
---------------------------------------------------------------------------------------------------------------------------------------------------------------------------------------------------------------------------------GAGGGAGAAGTAGAAGAG------------------- t4252215 1
----------------------------------------------------------------------------------------------------------------------------------------------------------------------------------------------------------------------------------AGGGAGAAGTAGAAGAGAATGGGA------------ t2455216 1
-----------------------------------------------------------------------------------------------------------------------------------------------------------------------------------------------------------------------------------GGGAGAAGTAGAAGAGAAT---------------- t4510270 1
-----------------------------------------------------------------------------------------------------------------------------------------------------------------------------------------------------------------------------------GGGAGAAGTAGAAGAGAATGG-------------- t1088237 1
-----------------------------------------------------------------------------------------------------------------------------------------------------------------------------------------------------------------------------------GGGAGAAGTAGAAGAGAATGGGAC----------- t4737049 1
-------------------------------------------------------------------------------------------------------------------------------------------------------------------------------------------------------------------------------------GAGAAGTAGAAGAGAATGGGACA---------- t0086444 8
-------------------------------------------------------------------------------------------------------------------------------------------------------------------------------------------------------------------------------------GAGAAGTAGAAGAGAATGGGACAA--------- t0753797 2
--------------------------------------------------------------------------------------------------------------------------------------------------------------------------------------------------------------------------------------AGAAGTAGAAGAGAATGGGACA---------- t3756992 1
---------------------------------------------------------------------------------------------------------------------------------------------------------------------------------------------------------------------------------------GAAGTAGAAGAGAATGGGACA---------- t2329043 1
---------------------------------------------------------------------------------------------------------------------------------------------------------------------------------------------------------------------------------------GAAGTAGAAGAGAATGGGACAAAA------- t3129679 1
//
mireap-plant
MS-m0140 Chr4:26706163:26706275:+ 113(nt) -18.70(kcal/mol)
TGACTTAATTGATTTAATTCACTTACTACCACTGAAGGTTGTCTCTCCTCTTCAACAGGTCTTTCATGCAAGAACCTATCTCTGAGTAGTGACTGCAAAATTAAGATAAGAGT MS-m0140 6
...((((.(((((((....((.(((((((((..((((((.......(((.......)))((((......)))))))).))..)).))))))).))..)))))))..))))...
********************************************************************************TCTGAGTAGTGACTGCAAAATTA********** MS-m0140-3p 6
--------------------------------------------------------------------------------TCTGAGTAGTGACTGCAA--------------- t1544444 1
--------------------------------------------------------------------------------TCTGAGTAGTGACTGCAAAATTA---------- t0182740 5
//
mireap-plant
MS-m0141 Chr4:580581:580704:- 124(nt) -22.70(kcal/mol)
ATAGATTGATGGTTGGATTCATCAATGGCTTTGCCTTTTCTTTTGCCTAAAACACTGGTTTTCTTGTTCAAATGGGTATTCCAATAGTTCTTCACTTCATTATCAGTTCGACCAGGCAATCTCC MS-m0141 45
..((((((.((((((((((.((.(((((......((.......((((((....((.((....)).)).....)))))).......)).........))))))).))))))))))..))))))..
**********GGTTGGATTCATCAATGGCTT********************************************************************************************* MS-m0141-5p 44
---GATTGATGGTTGGATTCATCAA--------------------------------------------------------------------------------------------------- t4817981 1
-------GATGGTTGGATTCATCAATGGCTT--------------------------------------------------------------------------------------------- t0503604 2
--------ATGGTTGGATTCATCAATGGC----------------------------------------------------------------------------------------------- t3743168 1
---------TGGTTGGATTCATCAATGGCT---------------------------------------------------------------------------------------------- t0054112 13
---------TGGTTGGATTCATCAATGGCTT--------------------------------------------------------------------------------------------- t0231887 4
----------GGTTGGATTCATCAATGGCTT--------------------------------------------------------------------------------------------- t0026630 24
//
mireap-plant
MS-m0142 Chr4:1388479:1388621:- 143(nt) -43.90(kcal/mol)
ATTAAAAGTTTCATCCATTTTTATTGTTAAAACCTAGTCCCTATATGTTAGCATAAGGTACATGTGACATACCATATGTAATTGTTTAGTTGTTTCGTCAAACATTCTAGTTTTTAACCGTAGAAATGGATGAATTTTTTAAC MS-m0142 22
.(((((((.(((((((((((((((.(((((((.((((..(((.((((....)))))))((((((((......))))))))..........(((((....)))))..)))).))))))).))))))))))))))).))))))).
****************************************************************************************************************TTTAACCGTAGAAATGGATGA********** MS-m0142-3p 21
-------------------------------------------------AGCATAAGGTACATGTGACATACC---------------------------------------------------------------------- t5073494 1
----------------------------------------------------------------------------------------------------------------TTTAACCGTAGAAATGGATGA---------- t0031516 20
-----------------------------------------------------------------------------------------------------------------TTAACCGTAGAAATGGATGAA--------- t2439858 1
//
mireap-plant
MS-m0143 Chr4:5167947:5168210:- 264(nt) -33.10(kcal/mol)
ATGCCTATAAATAGAGACTCTGATGAAGCATTATAATCATCCATTTTGATCAATAAAGTACATTCTCTATTGCTTTCATATTTTTTCTTCTTCTTTATTCTCTTCATCTCTCTTTATTTTATAACACAAACAATTTATTTAATTGGTTTTGGTATTTTAGAATTTAAAATTACAATATAAAAAATTAGAATTTCCTACAATGGGATAAACAAATATAAGTTAACAAATTTTTAATGCATTATTTTAGTTTCTATCACTTTTTTA MS-m0143 153
..........(((((((((..(((((.((((((..((((.......))))(((((.((......)).)))))....................................(((..((.(((((((.......(((((.....)))))...(((..((((((.....))))))..))))))))))))..)))...(((((...)))))..(((........)))..........)))))).)))))..)))))))))..........
**********ATAGAGACTCTGATGAAGCATTA*************************************************************************************************************************************************************************************************************************************** MS-m0143-5p 148
--------AAATAGAGACTCTGATGAAGCATTA--------------------------------------------------------------------------------------------------------------------------------------------------------------------------------------------------------------------------------------- t0932598 1
---------AATAGAGACTCTGATGAAGCATTA--------------------------------------------------------------------------------------------------------------------------------------------------------------------------------------------------------------------------------------- t0019745 31
----------ATAGAGACTCTGATGAAGCATTA--------------------------------------------------------------------------------------------------------------------------------------------------------------------------------------------------------------------------------------- t0007505 72
----------ATAGAGACTCTGATGAAGCATTAT-------------------------------------------------------------------------------------------------------------------------------------------------------------------------------------------------------------------------------------- t0180058 5
-----------TAGAGACTCTGATGAAGCATTA--------------------------------------------------------------------------------------------------------------------------------------------------------------------------------------------------------------------------------------- t0340202 3
-----------TAGAGACTCTGATGAAGCATTATA------------------------------------------------------------------------------------------------------------------------------------------------------------------------------------------------------------------------------------- t4454864 1
------------AGAGACTCTGATGAAGCATTA--------------------------------------------------------------------------------------------------------------------------------------------------------------------------------------------------------------------------------------- t0720600 2
------------AGAGACTCTGATGAAGCATTATA------------------------------------------------------------------------------------------------------------------------------------------------------------------------------------------------------------------------------------- t0106214 7
------------AGAGACTCTGATGAAGCATTATAA------------------------------------------------------------------------------------------------------------------------------------------------------------------------------------------------------------------------------------ t0023724 26
----------------------------------AATCATCCATTTTGATCAATAAAG-------------------------------------------------------------------------------------------------------------------------------------------------------------------------------------------------------------- t4279905 1
--------------------------------------------------------------------------------------------CTTTATTCTCTTCATCTCTCTTTA---------------------------------------------------------------------------------------------------------------------------------------------------- t3688326 1
---------------------------------------------------------------------------------------------------------ATCTCTCTTTATTTTATAACACA---------------------------------------------------------------------------------------------------------------------------------------- t0746115 2
---------------------------------------------------------------------------------------------------------ATCTCTCTTTATTTTATAACACAA--------------------------------------------------------------------------------------------------------------------------------------- t2969101 1
//
mireap-plant
MS-m0144 Chr4:6034107:6034259:- 153(nt) -38.10(kcal/mol)
TGTTTGGATCGAGTCGGATATAGTTGGCATACCAGATGGTTAGAGTATCATTGTTAGCCATCATTTCCGGGCAACCTAGAATGGTAGATTATATTTATTGAGTCATCATTGTCGAGAAACCCAGGGTGACAATTATATCGAGTTGAGTAAACC MS-m0144 36
.(((((..((((.(((.(((((((((.(((.((.(((((((((..........)))))))))......(((...((.(.((((((.((((..........)))))))))).).).)...))).))))).)))))))))))).)))).))))).
**********GAGTCGGATATAGTTGGCATA************************************************************************************************************************** MS-m0144-5p 36
-------ATCGAGTCGGATATAGTTGGCAT--------------------------------------------------------------------------------------------------------------------------- t4093196 1
---------CGAGTCGGATATAGTTGGCAT--------------------------------------------------------------------------------------------------------------------------- t2437876 1
----------GAGTCGGATATAGTTGGCATA-------------------------------------------------------------------------------------------------------------------------- t0020825 29
-----------AGTCGGATATAGTTGGCATA-------------------------------------------------------------------------------------------------------------------------- t0154420 5
//
mireap-plant
MS-m0145 Chr4:6259399:6259534:- 136(nt) -27.30(kcal/mol)
GTAAAGTCTTTGGTATTTACAATGGGTCCTCGGATATCAATGACATGAGTGACATTACTACAGATTTCGAACCTTCTTTTGAGCGAGATATGTGTTTAGAGGGATCTCAGGACTTTGAAGATGACATAGATTGTAG MS-m0145 11
....(((((.((..((((.(((..((((((.((((.....(((..((((((....)))).))....)))..((((((...(((((.......))))))))))))))).))))))))).))))..)).)))))....
*********************************************************************************************************CTCAGGACTTTGAAGATGACA********** MS-m0145-3p 10
---------------------------------------------------------------------------------AGCGAGATATGTGTTTAGAGGGAT------------------------------- t3506746 1
-------------------------------------------------------------------------------------------------------ATCTCAGGACTTTGAAGATGA------------ t0406195 2
-------------------------------------------------------------------------------------------------------ATCTCAGGACTTTGAAGATGAC----------- t0499538 2
-------------------------------------------------------------------------------------------------------ATCTCAGGACTTTGAAGATGACA---------- t0678600 2
-------------------------------------------------------------------------------------------------------ATCTCAGGACTTTGAAGATGACAT--------- t2389802 1
---------------------------------------------------------------------------------------------------------CTCAGGACTTTGAAGATGACA---------- t0399109 2
----------------------------------------------------------------------------------------------------------TCAGGACTTTGAAGATGACA---------- t2738804 1
//
mireap-plant
MS-m0146 Chr4:9189575:9189667:- 93(nt) -38.10(kcal/mol)
AGTCATGTTTTTAGTGGCGTTTGTCAAAAAAGCGACGCTAAAAGTCATCTTTATAGTGGCGTTTGTTGTAGAAGCGTCGCTAAAGGTCATGAT MS-m0146 7
.(((((((((((((((((((((.((((..(((((.(((((((((....)))).))))).))))).))).).))))))))))))))).))))))
**************************************************************TTGTTGTAGAAGCGTCGCTAA********** MS-m0146-3p 7
--------------------------------------------------------------TTGTTGTAGAAGCGTCGCTA----------- t2485105 1
--------------------------------------------------------------TTGTTGTAGAAGCGTCGCTAA---------- t0233102 4
---------------------------------------------------------------TGTTGTAGAAGCGTCGCTAAA--------- t2119463 1
-----------------------------------------------------------------TTGTAGAAGCGTCGCTAAA--------- t4588528 1
//
mireap-plant
MS-m0147 Chr4:11425168:11425242:- 75(nt) -46.70(kcal/mol)
TCGCCGCTAAAAGTCATGATCTATAGCGGTGTTTGTGGGAAAAGCGCCGCTAAAGGTTATGGCCTTTAGTGGCGT MS-m0147 7
.((((((((((.((((((((((.(((((((((((.......))))))))))).)))))))))).)))))))))).
**********AAGTCATGATCTATAGCGGTGTT****************************************** MS-m0147-5p 7
-------TAAAAGTCATGATCTATAGCGG---------------------------------------------- t4282577 1
----------AAGTCATGATCTATAGCGGTGTT------------------------------------------ t0125393 6
//
mireap-plant
MS-m0148 Chr4:12658072:12658158:- 87(nt) -20.60(kcal/mol)
TTTGTCAAAACTAGTCTTTATACTTTTATTTTTTTGAACAATTTAATTTTTTTCAAGTGAGGCGAGCTTGTGGACTAGTTTTAACAA MS-m0148 12
.((((.(((((((((((.((..(((...(((.((((((.((.......)).)))))).)))..)))..)).))))))))))).))))
******************************************************AAGTGAGGCGAGCTTGTGGACTA********** MS-m0148-3p 12
----------------------------------------------------TCAAGTGAGGCGAGCTTGTGGACT----------- t0743130 2
-----------------------------------------------------CAAGTGAGGCGAGCTTGTGGACT----------- t0329463 3
-----------------------------------------------------CAAGTGAGGCGAGCTTGTGGACTA---------- t2005101 1
------------------------------------------------------AAGTGAGGCGAGCTTGTGGAC------------ t1196220 1
------------------------------------------------------AAGTGAGGCGAGCTTGTGGACTA---------- t0353980 3
------------------------------------------------------AAGTGAGGCGAGCTTGTGGACTAG--------- t1036833 1
------------------------------------------------------AAGTGAGGCGAGCTTGTGGACTAGT-------- t1076216 1
//
mireap-plant
MS-m0149 Chr4:12668440:12668526:- 87(nt) -20.60(kcal/mol)
TTTGTCAAAACTAGTCTTTATACTTTTATTTTTTTGAACAATTTAATTTTTTTCAAGTGAGGCGAGCTTGTGGACTAGTTTTAACAA MS-m0149 12
.((((.(((((((((((.((..(((...(((.((((((.((.......)).)))))).)))..)))..)).))))))))))).))))
******************************************************AAGTGAGGCGAGCTTGTGGACTA********** MS-m0149-3p 12
----------------------------------------------------TCAAGTGAGGCGAGCTTGTGGACT----------- t0743130 2
-----------------------------------------------------CAAGTGAGGCGAGCTTGTGGACT----------- t0329463 3
-----------------------------------------------------CAAGTGAGGCGAGCTTGTGGACTA---------- t2005101 1
------------------------------------------------------AAGTGAGGCGAGCTTGTGGAC------------ t1196220 1
------------------------------------------------------AAGTGAGGCGAGCTTGTGGACTA---------- t0353980 3
------------------------------------------------------AAGTGAGGCGAGCTTGTGGACTAG--------- t1036833 1
------------------------------------------------------AAGTGAGGCGAGCTTGTGGACTAGT-------- t1076216 1
//
mireap-plant
MS-m0150 Chr4:23890577:23890655:- 79(nt) -28.00(kcal/mol)
AGTTTACGAGCCACGTATACATAGTGTGTCATCCACTCAAAATTTAGGTATGACACACTATGAACGTCACAAGTGAATA MS-m0150 6
.((((((..(..((((...(((((((((((((((............)).))))))))))))).))))..)..)))))).
*************************************************ATGACACACTATGAACGTCA********** MS-m0150-3p 6
------------------------------------------------TATGACACACTATGAACGTCACA-------- t1453086 1
-------------------------------------------------ATGACACACTATGAACGTCA---------- t0516241 2
-------------------------------------------------ATGACACACTATGAACGTCAC--------- t3350587 1
-------------------------------------------------ATGACACACTATGAACGTCACA-------- t2728083 1
-------------------------------------------------ATGACACACTATGAACGTCACAA------- t1037316 1
//
mireap-plant
MS-m0151 Chr5:1991924:1992278:+ 355(nt) -52.70(kcal/mol)
CAATTAATGGATTGACGCATGTTATCTGCATCAAGACTAAAATTGAAGAATGTAGACTAAATCTACAATTGTACGCATTATTAAAATTTGAAAAGTAGAAGGATAAAAATTAACCAATTCAAAAAGTACATAGACTAAAAATGACCAAATTTAAAATATAGAGACTAAATTTTCGTAATGTATAGGAACTAATAGCAACATACAATAAGATTACATGATACTAATACACGAATATGTCAAAATGTAAATATGAAGAACACTAAAAAAAGAGATTAAAAAGTCGATTTAATCTTAGCTCGATTAGCATTAGTATTATTGCCGATGTAGGAGGACATGGGTTCAAGTGTATTGAAGA MS-m0151 11
...((((((.((((((.((((((.((((((((..................((((((.....)))))).((.((.(((((((.((((((((..........((.(((...))).)).........(((......)))..((((......)))).............)))))))).))))))).)).)).......(((.................(((((((((((......((((......)))).......................(((((((((.......))))))))).(((.....))))))))))))))))).))))))))..)))))).)))..))).))))))...
**********************************************************************************************************************************************************************************************************************************************************************************************************************************TGTAGGAGGACATGGGTTCAAGT********** MS-m0151-3p 10
---------------------------------------------------------------------------------------------------------------------------------------------------------------------------------------------------------------------------------------------------------------------------------------------------------------------------------ATGTAGGAGGACATGGGTTCAAGT---------- t0811040 2
----------------------------------------------------------------------------------------------------------------------------------------------------------------------------------------------------------------------------------------------------------------------------------------------------------------------------------TGTAGGAGGACATGGGTTCAAGT---------- t0182355 5
-----------------------------------------------------------------------------------------------------------------------------------------------------------------------------------------------------------------------------------------------------------------------------------------------------------------------------------GTAGGAGGACATGGGTTCAAG----------- t3083104 1
-----------------------------------------------------------------------------------------------------------------------------------------------------------------------------------------------------------------------------------------------------------------------------------------------------------------------------------GTAGGAGGACATGGGTTCAAGTGT-------- t3262526 1
-------------------------------------------------------------------------------------------------------------------------------------------------------------------------------------------------------------------------------------------------------------------------------------------------------------------------------------AGGAGGACATGGGTTCAAGTGTAT------ t4906203 1
--------------------------------------------------------------------------------------------------------------------------------------------------------------------------------------------------------------------------------------------------------------------------------------------------------------------------------------GGAGGACATGGGTTCAAGT---------- t1767417 1
//
mireap-plant
MS-m0152 Chr5:10661472:10661623:+ 152(nt) -21.90(kcal/mol)
AATCGGTCCCTCTGCTAGCTCGTTGAAACCATAAATGAATTGCGTGTTTGAATAGAAATGAATGGAATGAATAGGAAAAGAGAAATGAGAAAAATTTATGAATGATTATGGTTTTCTTCGAGATGGAAAGGAGAAATCATTTGGAAATGAAT MS-m0152 8
....(((..((((.(((.((((..((((((((((((..(((.(((((((......))))..))).)))..))..........((((.......))))........)))))).))))..)))).)))...))))..)))..............
**********TCTGCTAGCTCGTTGAAACCATA*********************************************************************************************************************** MS-m0152-5p 8
-------CCCTCTGCTAGCTCGTTGAAACCA------------------------------------------------------------------------------------------------------------------------- t2788070 1
----------TCTGCTAGCTCGTTGAAACCATA----------------------------------------------------------------------------------------------------------------------- t0114543 7
//
mireap-plant
MS-m0153 Chr5:21827509:21827721:+ 213(nt) -38.00(kcal/mol)
AGAAACAGATTTCAGACAGCAGTAGTGACGTGATTTTGAAAAATCACTTACGATAGTATAAAATGAATTAGAAGGTGTACGATATACAGAATGAAATCTTGTTGAGTCTATTTTCATGGAAAAATAACGGTTTAGCAAAAAGAATTTTATATTTTGAGATGTGTGAATTTTGGTGAGACAGGATCAGAACTGTTTTTGGAGTCCCCTATTCTG MS-m0153 12
.......(((((((((.((((((..((((.((.((.(.((((.((((.(((...((((((((((..........(((((...)))))...........((((((((((((((((......))))))..)))))))))).....))))))))))....).)).)))).)))).).))..)).).)))..)))))))))))))))..........
**********TTCAGACAGCAGTAGTGACGTGA************************************************************************************************************************************************************************************ MS-m0153-5p 11
---------TTTCAGACAGCAGTAGTGACGT-------------------------------------------------------------------------------------------------------------------------------------------------------------------------------------- t4192331 1
---------TTTCAGACAGCAGTAGTGACGTGAT----------------------------------------------------------------------------------------------------------------------------------------------------------------------------------- t3839187 1
----------TTCAGACAGCAGTAGTGACGTGA------------------------------------------------------------------------------------------------------------------------------------------------------------------------------------ t0193229 4
----------TTCAGACAGCAGTAGTGACGTGAT----------------------------------------------------------------------------------------------------------------------------------------------------------------------------------- t0357160 3
-----------TCAGACAGCAGTAGTGACGTG------------------------------------------------------------------------------------------------------------------------------------------------------------------------------------- t3713542 1
-------------AGACAGCAGTAGTGACGTGATTTT-------------------------------------------------------------------------------------------------------------------------------------------------------------------------------- t0995497 1
----------------------------------------------------------------------------------------------------------------------------------------------------------------------------------------CAGAACTGTTTTTGGAGTC---------- t1707723 1
//
mireap-plant
MS-m0154 Chr5:23788818:23789050:+ 233(nt) -49.80(kcal/mol)
ATACTTCAGCTTGGGTCTGCACATGTGGAGGAATAAAGCCCGGAGGATAAAGAGGTCCATCATCGCCTCCCTTTTCAACATTAACCATAAGGCCCTTTTCCTTTATCATTTCCCCCAGCCAACAGTTGAGTTAACTGAGTCATCATGTTCCCTTGAGATTCTATCATTCTATCCATCATATCCTGTTGAATCTTTCCGAGCCGCTCTTACATTTGCTGCTGAAGTTGATCCTG MS-m0154 21
.....(((((((.(((..(((.((((((((.......((.((((((((...(((((........))))).................((((((........)))))).............((((((..((((.....(((((.(((........))))))))....)))).............)))))).))).))))).))..))).))))).))).))).))))))).....
**********TTGGGTCTGCACATGTGGAGGA********************************************************************************************************************************************************************************************************* MS-m0154-5p 21
--------GCTTGGGTCTGCACATGTGGAGG---------------------------------------------------------------------------------------------------------------------------------------------------------------------------------------------------------- t0791907 2
--------GCTTGGGTCTGCACATGTGGAGGA--------------------------------------------------------------------------------------------------------------------------------------------------------------------------------------------------------- t3722583 1
---------CTTGGGTCTGCACATGTGGAGG---------------------------------------------------------------------------------------------------------------------------------------------------------------------------------------------------------- t0516457 2
----------TTGGGTCTGCACATGTGGAGG---------------------------------------------------------------------------------------------------------------------------------------------------------------------------------------------------------- t0237097 4
----------TTGGGTCTGCACATGTGGAGGA--------------------------------------------------------------------------------------------------------------------------------------------------------------------------------------------------------- t0064916 11
-----------TGGGTCTGCACATGTGGAGGA--------------------------------------------------------------------------------------------------------------------------------------------------------------------------------------------------------- t2247726 1
//
mireap-plant
MS-m0155 Chr5:38245185:38245302:+ 118(nt) -59.60(kcal/mol)
CGTTTCTCGTTCACTCTCCCTCAAGGGCTTCCCCAGCATGACATGCATGGTGCTAGCTTAATGCTGCCTGCATATGCAAATGCTTGGCGAAGTCCTTAGGGGGGGTGCATGAGACATT MS-m0155 56
....((((((.((((((((((.(((((((((((.(((((....((((((.(((..((........))..))))))))).))))).)).))))))))))))))))))).))))))....
***************************************************************************************CGAAGTCCTTAGGGGGGGTGC********** MS-m0155-3p 56
---------------------------------------------------------------------------------------CGAAGTCCTTAGGGGGGGTGC---------- t0014905 40
---------------------------------------------------------------------------------------CGAAGTCCTTAGGGGGGGTGCA--------- t0066232 11
----------------------------------------------------------------------------------------GAAGTCCTTAGGGGGGGTGCA--------- t0149871 5
//
mireap-plant
MS-m0156 Chr5:42147386:42147511:+ 126(nt) -38.50(kcal/mol)
GATATGAAACTGTATTTCACATCATCCTTATCCCACTCCAATTTTAGTTGGATTTGAATTTTTTTTAAGAGGAAAAAGCTGAAAGGGATAAGGGATGAAGATGACATGGAATCACAATTTCATGTA MS-m0156 17
.((((((((.(((((((((..(((((.(((((((..(((..((((((((...((((((.....)))))).......)))))))).)))...))))))).)))))..)))))).))).)))))))).
*********************************************************************************************GATGAAGATGACATGGAATCACA********** MS-m0156-3p 16
---------------------------------------------------------------------AGGAAAAAGCTGAAAGGGATAAGG--------------------------------- t4694421 1
---------------------------------------------------------------------------------------------GATGAAGATGACATGGAATCACA---------- t0091260 8
---------------------------------------------------------------------------------------------GATGAAGATGACATGGAATCACAA--------- t0403258 2
----------------------------------------------------------------------------------------------ATGAAGATGACATGGAATCACAAT-------- t1994242 1
-----------------------------------------------------------------------------------------------TGAAGATGACATGGAATCACAATT------- t4205890 1
------------------------------------------------------------------------------------------------GAAGATGACATGGAATCACAATTT------ t0207525 4
//
mireap-plant
MS-m0157 Chr5:42580526:42580630:+ 105(nt) -37.40(kcal/mol)
GTCTTTGAGAGGAATGTTGGCTGGCTCGATGCGACAGCTTTGAGATTGTAAAGTGTGATCAAAGTAAAAGGTATCATCGGACCAGGCTTCATTCCCCTCAAACAT MS-m0157 10
...((((((.((((((..(.((((.((((((..((.(((((((...............))))))).....))..)))))).)))).)..)))))).))))))...
**********GGAATGTTGGCTGGCTCGATG************************************************************************** MS-m0157-5p 9
---TTTGAGAGGAATGTTGGCTGG--------------------------------------------------------------------------------- t1012287 1
----------GGAATGTTGGCTGGCTCGATG-------------------------------------------------------------------------- t0078729 9
//
mireap-plant
MS-m0158 Chr5:4314892:4314975:- 84(nt) -41.30(kcal/mol)
GTGTCTTAATGGGACTGCTGATGTGGCAAGTTAACTGCTGATGTGGGCTGTTAACTTGCCACATTGGATGTCCACATGGAAACC MS-m0158 14
((.(((..(((((((..((((((((((((((((((.(((......))).))))))))))))))))))..)))).)))))).)).
**********GGGACTGCTGATGTGGCAAGTTA*************************************************** MS-m0158-5p 13
------TAATGGGACTGCTGATGTGGCAAG------------------------------------------------------ t2602796 1
----------GGGACTGCTGATGTGGCAAGTTA--------------------------------------------------- t0060495 12
----------GGGACTGCTGATGTGGCAAGTTAA-------------------------------------------------- t3138472 1
//
mireap-plant
MS-m0159 Chr5:6251995:6252064:- 70(nt) -38.10(kcal/mol)
CCTGGCCGTGTGTTACACATGGCTGAGACACACAACCATGTTGCTCGGCCGTGTGTCACACGCGCTAAGA MS-m0159 8
(.((((((((((..(((((((((((((.((.(((....)))))))))))))))))))))))).)))).).
**********TGTTACACATGGCTGAGACAC*************************************** MS-m0159-5p 8
----------TGTTACACATGGCTGAGACAC--------------------------------------- t0242738 4
----------TGTTACACATGGCTGAGACACAC------------------------------------- t1337031 1
----------TGTTACACATGGCTGAGACACACA------------------------------------ t0293665 3
//
mireap-plant
MS-m0160 Chr5:6668517:6668726:- 210(nt) -58.70(kcal/mol)
AGATTGTATGAAATCATGATTCTATATCATTTCTTTCCTTTTTTAATAAAAGAATGACAAATAAAATTTTTCCTCCAGATTTTCAATTTTTTCCTCCTTAAAATATTTAAATCCAACTAAAAATGCTAAAAATCAGAAATAAAAATTTGATTTGTCATTCTCTTATTAGAAAAAGATAGGGATGACATGAAATCACAGTTTCATATAATC MS-m0160 28
.(((((((((((((..(((((.(((.((((((((.((.(((((((((((.((((((((((((.((((((((......((((((..((((((...........................))))))....))))))......)))))))).)))))))))))).))))))))))).)).)))))))).))).)))))..)))))))))))))
*********************************************************************************************************************************************************************************AGGGATGACATGAAATCACAGTT********** MS-m0160-3p 27
-----------------------------------------------------------------------------------------------------------------------------------------------------ATTTGTCATTCTCTTATTAGA---------------------------------------- t1376329 1
--------------------------------------------------------------------------------------------------------------------------------------------------------------------------------TAGGGATGACATGAAATCACAGTT---------- t3492992 1
---------------------------------------------------------------------------------------------------------------------------------------------------------------------------------AGGGATGACATGAAATCACA------------- t2688873 1
---------------------------------------------------------------------------------------------------------------------------------------------------------------------------------AGGGATGACATGAAATCACAGTT---------- t0034091 19
---------------------------------------------------------------------------------------------------------------------------------------------------------------------------------AGGGATGACATGAAATCACAGTTT--------- t0118821 6
//
mireap-plant
MS-m0161 Chr5:11298277:11298554:- 278(nt) -61.20(kcal/mol)
CATGTTTAAGCCTCTGTAGGAGTGATTGGGACACGAATACTGATTTTTTGTATGACTGTGATGAGTGTTTTTCTACCGGACTCTTATATAAAAATACATGTGTTTTAATTTTTATTATTCATACAGGTTGCCATTATGACTAGATGCGTTAATCAGGATCTGTGTATGTTGTTGACTCTGCTAATTTAAGTTAATTACGAGTATGCTGTGGAATACTGGAAACTAAATATGAACATGTCTTATTCAATATATGTATATGTATTGAGTGTTGTATATGT MS-m0161 8
((((((((.((.((((((.(((((((.((((...((((((((..(((((((((((..((..((.(((......))))).))..)))))))))))..)).))))))...)))).))))))).))))))..)).......(((((((.(........).))))).)).....(((((((...........)))))))..(.(((((........))))).)....)))))))).(((((((.((((((((((((....))))))))))))..).))))))
**********CCTCTGTAGGAGTGATTGGGACA***************************************************************************************************************************************************************************************************************************************************** MS-m0161-5p 8
--------AGCCTCTGTAGGAGTGATTGGGAC------------------------------------------------------------------------------------------------------------------------------------------------------------------------------------------------------------------------------------------------------ t0685325 2
----------CCTCTGTAGGAGTGATTGGGACA----------------------------------------------------------------------------------------------------------------------------------------------------------------------------------------------------------------------------------------------------- t0182358 5
-----------CTCTGTAGGAGTGATTGGGACA----------------------------------------------------------------------------------------------------------------------------------------------------------------------------------------------------------------------------------------------------- t4089097 1
//
mireap-plant
MS-m0162 Chr5:13826297:13826596:- 300(nt) -79.60(kcal/mol)
CGGCTAGGGCATCGGTCTAGTGAGAGGTAAAAGCCAGTTGACTCGGCAAACCACTACCAACTAGTTGAACTAAACTAAAAAATGGATTGAACCAAAAGTTAAACTGATTTTAAACTAGTCTGACAAATTAGTTCCTAGAATGATCAATCCGACCAATTCAAAGCAATTAAATTATTGAATATATATATATAACTTGGTTCAACTGCCAATTCAATTGATTTTTTAATCATGTTCAACCAGTTCATACTAGTTCGTGGGTCAATTAGATTTTTACCTCTCACTGAATTGATAACTTATTTT MS-m0162 5
....((((..((((((.(((((((((((((((((.((((((((((.(.(((.......((((.(((((((.....((((((((.(((((((......(((....(((((.....((((.((((....))))...))))...)))))....)))..((((((.............)))))).............(((((......)))))))))))).)))))))).....))))))).)))).......))).))))))))))).).)))))))))))))))).))))))..))))....
**********ATCGGTCTAGTGAGAGGTAA****************************************************************************************************************************************************************************************************************************************************************************** MS-m0162-5p 5
----------ATCGGTCTAGTGAGAGGTA------------------------------------------------------------------------------------------------------------------------------------------------------------------------------------------------------------------------------------------------------------------------------- t4819735 1
----------ATCGGTCTAGTGAGAGGTAA------------------------------------------------------------------------------------------------------------------------------------------------------------------------------------------------------------------------------------------------------------------------------ t0747175 2
----------ATCGGTCTAGTGAGAGGTAAA----------------------------------------------------------------------------------------------------------------------------------------------------------------------------------------------------------------------------------------------------------------------------- t1074846 1
----------ATCGGTCTAGTGAGAGGTAAAAGC-------------------------------------------------------------------------------------------------------------------------------------------------------------------------------------------------------------------------------------------------------------------------- t2141269 1
//
mireap-plant
MS-m0163 Chr5:34781742:34781863:- 122(nt) -44.80(kcal/mol)
TGGAAGTTTTTGGAGATGGGTGGATTGGCAAAACGCTCCCTTCCTCTTTCCCATCTATTGTATTTGTAATAATATATGCAATGAAGTTGATTTTGCCAGCTCCGCCCATTCCAAACATTTCC MS-m0163 344
.((((((.(((((((.(((((((((((((((((...((.((((.............(((((((.(((....))).)))))))))))..))))))))))).))))))))))))))).))))))
*************AGATGGGTGGATTGGCAAAACG*************************************************************************************** MS-m0163-5p 1
******************************************************************************************TTTTGCCAGCTCCGCCCATTCC********** MS-m0163-3p 341
-------------AGATGGGTGGATTGGCAAAACG--------------------------------------------------------------------------------------- t3487837 1
----------------------------------------------TTTCCCATCTATTGTATTTGTA------------------------------------------------------ t4498049 1
------------------------------------------------------------------------------------------TTTTGCCAGCTCCGCCCATTC----------- t0087434 8
------------------------------------------------------------------------------------------TTTTGCCAGCTCCGCCCATTCC---------- t0001436 292
-------------------------------------------------------------------------------------------TTTGCCAGCTCCGCCCATTC----------- t4195823 1
-------------------------------------------------------------------------------------------TTTGCCAGCTCCGCCCATTCC---------- t0135085 6
-------------------------------------------------------------------------------------------TTTGCCAGCTCCGCCCATTCCA--------- t0124979 6
--------------------------------------------------------------------------------------------TTGCCAGCTCCGCCCATTCCA--------- t0131159 6
--------------------------------------------------------------------------------------------TTGCCAGCTCCGCCCATTCCAA-------- t0030952 21
---------------------------------------------------------------------------------------------TGCCAGCTCCGCCCATTCCA--------- t5133842 1
-----------------------------------------------------------------------------------------------CCAGCTCCGCCCATTCCAAACA----- t3368441 1
//
mireap-plant
MS-m0164 Chr5:34798493:34798645:- 153(nt) -48.22(kcal/mol)
GAGTTACTGGAAATTTTTGGAAGTGGGGTGCGAGGAAAGATCATTTCTCTTCTCTCTTATATATATACACACACACACACACACACACATACAAAGAGATCAAACCAGATCTTTCCTATGCCCCCCATTCCACTGATTTCTAGTTCTTCTTCT MS-m0164 553
(((..((((((((((..(((((.(((((.(((((((((((((........(((((.......................................)))))........)))))))))).))).))))))))))..))))))))))..)))....
********************AAGTGGGGTGCGAGGAAAGATC*************************************************************************************************************** MS-m0164-5p 124
***************************************************************************************************************TTTCCTATGCCCCCCATTCCAC******************** MS-m0164-3p 428
------------ATTTTTGGAAGTGGGGTGCGA------------------------------------------------------------------------------------------------------------------------ t2355248 1
-----------------TGGAAGTGGGGTGCGAGGAAA------------------------------------------------------------------------------------------------------------------- t0853156 1
------------------GGAAGTGGGGTGCGAGGAAAGA----------------------------------------------------------------------------------------------------------------- t0020347 30
------------------GGAAGTGGGGTGCGAGGAAAGAT---------------------------------------------------------------------------------------------------------------- t2663106 1
--------------------AAGTGGGGTGCGAGGAAAGA----------------------------------------------------------------------------------------------------------------- t4768531 1
--------------------AAGTGGGGTGCGAGGAAAGAT---------------------------------------------------------------------------------------------------------------- t5105974 1
--------------------AAGTGGGGTGCGAGGAAAGATC--------------------------------------------------------------------------------------------------------------- t0006896 78
--------------------AAGTGGGGTGCGAGGAAAGATCA-------------------------------------------------------------------------------------------------------------- t4038683 1
---------------------AGTGGGGTGCGAGGAAAGATCA-------------------------------------------------------------------------------------------------------------- t0078902 9
----------------------GTGGGGTGCGAGGAAAGATCA-------------------------------------------------------------------------------------------------------------- t0666122 2
------------------------------------------------------------------------------------------------------------ATCTTTCCTATGCCCCCCATT------------------------ t4898982 1
------------------------------------------------------------------------------------------------------------ATCTTTCCTATGCCCCCCATTC----------------------- t0100832 7
-------------------------------------------------------------------------------------------------------------TCTTTCCTATGCCCCCCATT------------------------ t1877456 1
-------------------------------------------------------------------------------------------------------------TCTTTCCTATGCCCCCCATTCC---------------------- t0028729 22
--------------------------------------------------------------------------------------------------------------CTTTCCTATGCCCCCCATTCCA--------------------- t0513783 2
---------------------------------------------------------------------------------------------------------------TTTCCTATGCCCCCCATTCC---------------------- t0322598 3
---------------------------------------------------------------------------------------------------------------TTTCCTATGCCCCCCATTCCAC-------------------- t0000998 391
---------------------------------------------------------------------------------------------------------------TTTCCTATGCCCCCCATTCCACT------------------- t4597731 1
//
mireap-plant
MS-m0165 Chr6:2184191:2184309:+ 119(nt) -64.60(kcal/mol)
TATGGGGTTGATTTTGGAAGAATTTCAGCTGGTTGTGCCACCAATGGTAGAACAGCTGCGGGTTTTATTGGTACGTTGGTGACTCAACCGGTTGGAACTCTTCCAAAATCAACTCCGGG MS-m0165 123
..(((((((((((((((((((.(((((((((((((.(.(((((((((((((((........))))))).....)))))))).).))))))))))))).)))))))))))))))))))..
**********ATTTTGGAAGAATTTCAGCTG**************************************************************************************** MS-m0165-5p 123
--------TGATTTTGGAAGAATTTCAGC------------------------------------------------------------------------------------------ t0410103 2
----------ATTTTGGAAGAATTTCAGCTG---------------------------------------------------------------------------------------- t0006243 85
-----------TTTTGGAAGAATTTCAGCTG---------------------------------------------------------------------------------------- t0033353 19
-----------TTTTGGAAGAATTTCAGCTGG--------------------------------------------------------------------------------------- t0045281 15
-------------TTGGAAGAATTTCAGCTGGTT------------------------------------------------------------------------------------- t0622414 2
//
mireap-plant
MS-m0166 Chr6:6299508:6299716:+ 209(nt) -41.40(kcal/mol)
ATTCGGGTTCCCCTGTTCTGAATTTGGAAAATCATCAAAAATTAGAGAAAAATAATTAGGAGTTAAAATTTACATTTTTAAATTATAAATGGGTTTATTTTCAATAGAAACCAATGGAAATATCATCCAAATTTTGTACTAAGAGATAATTAATTTTTAGCAAAGAAGGGTTGAAGCTGTCAGATAGCAGAACAGGGGTAGGTTTGAAG MS-m0166 10
.((((((..(((((((((((.((((((....(((.(...(((((........)))))....(((((((.(((.((((((....(((((((((((.((((((((...........))))))))..)))))...))))))...))))))...))).)))))))........).))).....))))))..)))))))))))....)))))).
********************************************************************************************************************************************************************************CTGTCAGATAGCAGAACAGGGGT********** MS-m0166-3p 10
------------------------------------------------------------------------------------------------------------------------------------------------------------------------------AGCTGTCAGATAGCAGAACAGGGG----------- t0810923 2
--------------------------------------------------------------------------------------------------------------------------------------------------------------------------------CTGTCAGATAGCAGAACAGGGGT---------- t0345894 3
--------------------------------------------------------------------------------------------------------------------------------------------------------------------------------CTGTCAGATAGCAGAACAGGGGTA--------- t0394503 3
---------------------------------------------------------------------------------------------------------------------------------------------------------------------------------TGTCAGATAGCAGAACAGGGGTA--------- t3864609 1
-----------------------------------------------------------------------------------------------------------------------------------------------------------------------------------TCAGATAGCAGAACAGGGGTAGGT------ t2135958 1
//
mireap-plant
MS-m0167 Chr6:14696365:14696710:+ 346(nt) -66.10(kcal/mol)
TTTTAAGAATATCTCTAATACTTTTTTTCTTGATTTCCCAGATGCTATCTTTGAGACATGGACGGAAGAGACTGATGATGCAAGCAAAGATAGAGCTAAAGAAGAGAAAGGGGAATAAGTTAGAAAAATAAAAGGGGGATTCTTGTCTTGTTATTTATTTAATTGTTTTTAGGTCTTTAGGAATTTATTTCTTTGGTAATTAGGATTTAATTTTTACAAAATAAAACATAGCAAGCATGAATAAATATTTCTTTACAAAGAAAAAGACTAAGTGATATGGCAATGGGAATGAACATGTCTAGGATTGGGTTATTAGGAAAGACTTGGTATTTAAGTAGTCTAAATG MS-m0167 12
.....(((....((..((((((.(((((((((((..(((((...(((((((((...(((.(.(((......))).).)))....))))))))).(((((((((((((...((((((((.(((((.((((((.((((.((...)).)))).)))))).)))))))))))))...))))...........)))))))))...(((((......)))))...............................((((((....))))))....(((...((((((...((....))...)))))))))..)))))..)))))))))))...))))))..))...))).....
*************************************************************************************************************************************************************************************************************************************************************************************************************************TAGGAAAGACTTGGTATTTAAGT********** MS-m0167-3p 11
--------------------------------------------------------------------------------------------GAGCTAAAGAAGAGAAAGGGG----------------------------------------------------------------------------------------------------------------------------------------------------------------------------------------------------------------------------------------- t4008677 1
-------------------------------------------------------------------------------------------------------------------------------------------------------------------------------------------------------------------------------------------------------------------------------------------------------------------------TAGGAAAGACTTGGTATTTAAGT---------- t0060950 11
//
mireap-plant
MS-m0168 Chr6:19554167:19554248:+ 82(nt) -50.30(kcal/mol)
CGGAGCACGCTACGTGGCTCAGGAAATCGCGTCCATGTCAGCAACTTGCGCTGACGTGGACGCGATTTCCTAGCGCGTCCCT MS-m0168 14
.((.(.((((......(((.((((((((((((((((((((((.......)))))))))))))))))))))))))))))))).
*************************************************GCTGACGTGGACGCGATTTCCTA********** MS-m0168-3p 14
-------------------------------------------------GCTGACGTGGACGCGATTTCCT----------- t0625597 2
-------------------------------------------------GCTGACGTGGACGCGATTTCCTA---------- t0074773 10
--------------------------------------------------CTGACGTGGACGCGATTTCCT----------- t2491775 1
--------------------------------------------------CTGACGTGGACGCGATTTCCTA---------- t3056302 1
//
mireap-plant
MS-m0169 Chr6:21274101:21274400:+ 300(nt) -48.90(kcal/mol)
TTCCACATGCATACATGTGTGATAGAATTTCTAGTAATAAATAATATTCTTTTTCTAAGAAATCTAAACTTATGTGCTCGTATAACTACAACTTATATTACCAAACTATAATTCAAAACCGGATTAGTTAAATTGAATACTGATTGGGGTACTAGTCCGAAATAAGAGGCTAGGTTAATTCAACCGCTGACTGATAAAGAAACAATTAAACATGGTTCTATCTTTTTATTTATTTATGAATTTTAATAATTGATGAGCCGATACAGGTCTGCAAACCTTGTACCAAGCATGACATTGGTT MS-m0169 5
..((((((((.((((((.((..((((.(((((((....................)).))))))))).)).))))))...((((((.......))))))....................((.(((((((..........))))))).))...(((((((.......).))))))((((..........)))).....................((((((.(((...(((((..............)))))..))))))))).(((((((......))).))))....)))))....)))..
**********ATACATGTGTGATAGAATTTCTA*************************************************************************************************************************************************************************************************************************************************************************** MS-m0169-5p 5
----------ATACATGTGTGATAGAATTTCTA--------------------------------------------------------------------------------------------------------------------------------------------------------------------------------------------------------------------------------------------------------------------------- t0150367 5
//
mireap-plant
MS-m0170 Chr6:21992960:21993053:+ 94(nt) -38.20(kcal/mol)
AAATTTTTGGAATGGAGGAGTTGGAAAGATTTTAAATTTTCTCTGTATTTTAATAATGAAAAATCTTTCCAATTCCTCCCATTCCACTGATTTC MS-m0170 297
(((((..((((((((((((((((((((((((((..(((................)))..)))))))))))))))))).))))))))..))))).
**********AATGGAGGAGTTGGAAAGATT*************************************************************** MS-m0170-5p 140
***************************************************************TCTTTCCAATTCCTCCCATTCC********* MS-m0170-3p 149
AAATTTTTGGAATGGAGGAGTTGG---------------------------------------------------------------------- t1540770 1
---TTTTTGGAATGGAGGAGTTGG---------------------------------------------------------------------- t1778944 1
----TTTTGGAATGGAGGAGTTGGA--------------------------------------------------------------------- t1544197 1
-----TTTGGAATGGAGGAGTTGGA--------------------------------------------------------------------- t1786063 1
-----TTTGGAATGGAGGAGTTGGAA-------------------------------------------------------------------- t0378772 3
------TTGGAATGGAGGAGTTGGAAA------------------------------------------------------------------- t4927048 1
-------TGGAATGGAGGAGTTGGAAA------------------------------------------------------------------- t4850514 1
-------TGGAATGGAGGAGTTGGAAAG------------------------------------------------------------------ t2885909 1
-------TGGAATGGAGGAGTTGGAAAGA----------------------------------------------------------------- t4203623 1
----------AATGGAGGAGTTGGAAAGATT--------------------------------------------------------------- t0003849 127
-----------ATGGAGGAGTTGGAAAGATT--------------------------------------------------------------- t0757369 2
-----------ATGGAGGAGTTGGAAAGATTT-------------------------------------------------------------- t0096987 8
---------------------------------------------------------------TCTTTCCAATTCCTCCCATTC---------- t0218794 4
---------------------------------------------------------------TCTTTCCAATTCCTCCCATTCC--------- t0014872 40
----------------------------------------------------------------CTTTCCAATTCCTCCCATTCCA-------- t4249999 1
-----------------------------------------------------------------TTTCCAATTCCTCCCATTCCAC------- t0005080 101
[truncated: 2,024 more rows]

## Sheet: Table S4. Novel miRNA predictio
Table S4. Novel miRNA prediction in MF young buds.
mireap-plant
MF-m0001 Chr10:404919:405072:+ 154(nt) -30.00(kcal/mol)
CCGTCTGAATGAGGGGAAGAAAATAAGGAAGCCAGCCACTAAGAAATGAAGCTTCTCTCTCCTTTGTTATAGGATTTATGAATAACCTCAATTCCGGCAATAAAACTCCACCGTTTCTTTCTATCTTCGTTTGTTGGGTTTTGGCTCAGATCGA MF-m0001 14
((.((.....)).))..............((((((...((((.((((((((.(((....((((.......)))).....)))...((........)).....((((......))))........)))))))).))))...))))))........
***************************************************************************************************************************TCTTCGTTTGTTGGGTTTTGG********** MF-m0001-3p 14
--------------------------------------------------------------------------------------------------------------------------ATCTTCGTTTGTTGGGTTTTG----------- t3143462 1
---------------------------------------------------------------------------------------------------------------------------TCTTCGTTTGTTGGGTTTTGG---------- t0052638 13
//
mireap-plant
MF-m0002 Chr10:2095820:2096015:+ 196(nt) -46.50(kcal/mol)
TACATTGGATTATATAGTAAGCTGGTCATTTCTATTAAAAAAATAATCCATTTTTACAGTTAAAAACTAACGTGGTTGATGAAATAACTAAACAGTTATGCCACGTGTACTTCATGCTAATGTAGGGACCAATATTTAAGAATAGAAGTTGATGAAATTTTTAATAGAATGACCAATTTACTCTTTGAGCTAAAGT MF-m0002 8
.((.((((.(((...((((((.((((((((.((((((((((....(((.(((((((...(((((.....(((((((.......((((((....)))))))))))))((.((((((....))).))).)).....)))))...))))))).)))....)))))))))))))))))).))))))...))).)))).))
*********************************************************************************************************************************************************************AGAATGACCAATTTACTCTTT********** MF-m0002-3p 8
---------------------------------------------------------------------------------------------------------------------------------------------------------------------AGAATGACCAATTTACTCTTT---------- t0196872 4
---------------------------------------------------------------------------------------------------------------------------------------------------------------------AGAATGACCAATTTACTCTTTG--------- t0365450 3
---------------------------------------------------------------------------------------------------------------------------------------------------------------------AGAATGACCAATTTACTCTTTGA-------- t2014591 1
//
mireap-plant
MF-m0003 Chr10:2165738:2165863:+ 126(nt) -38.40(kcal/mol)
TTATTAAAAATTTCATCTATTTCTACTGTTAAAAATTGACATGGTTGACAAAATAACAAAAAAATGACACGTGCCAATGTATAGAGACCAAATTTTAACAGTAGAAATGGATGGAATTTTTCACAG MF-m0003 112
.....(((((((((((((((((((((((((((((.((((((((((...........................))).))))........))).))))))))))))))))))))))))))))).....
***********************************************************************************************TAACAGTAGAAATGGATGGAA********** MF-m0003-3p 112
--------------------------------------------------------------------------------------------TTTTAACAGTAGAAATGGATG------------- t0020625 30
--------------------------------------------------------------------------------------------TTTTAACAGTAGAAATGGATGGA----------- t5087070 1
--------------------------------------------------------------------------------------------TTTTAACAGTAGAAATGGATGGAA---------- t0225175 4
---------------------------------------------------------------------------------------------TTTAACAGTAGAAATGGATGGAA---------- t0831172 2
---------------------------------------------------------------------------------------------TTTAACAGTAGAAATGGATGGAAT--------- t0122272 6
----------------------------------------------------------------------------------------------TTAACAGTAGAAATGGATGGA----------- t4128877 1
----------------------------------------------------------------------------------------------TTAACAGTAGAAATGGATGGAA---------- t1555745 1
----------------------------------------------------------------------------------------------TTAACAGTAGAAATGGATGGAATT-------- t0702751 2
-----------------------------------------------------------------------------------------------TAACAGTAGAAATGGATGGAA---------- t0010611 53
-----------------------------------------------------------------------------------------------TAACAGTAGAAATGGATGGAATT-------- t1855457 1
-----------------------------------------------------------------------------------------------TAACAGTAGAAATGGATGGAATTT------- t0754448 2
------------------------------------------------------------------------------------------------AACAGTAGAAATGGATGG------------ t5033246 1
------------------------------------------------------------------------------------------------AACAGTAGAAATGGATGGAATTT------- t1391387 1
------------------------------------------------------------------------------------------------AACAGTAGAAATGGATGGAATTTT------ t0319406 3
-------------------------------------------------------------------------------------------------ACAGTAGAAATGGATGGAATT-------- t0326726 3
-------------------------------------------------------------------------------------------------ACAGTAGAAATGGATGGAATTTTT----- t3191642 1
//
mireap-plant
MF-m0004 Chr10:33960772:33960886:+ 115(nt) -19.70(kcal/mol)
AGTAGATGAATCACTATACCTAAGGTTACTGAACTCGATCTCCTACCAGATGAAAAGCCTATAGAAGTATCCTTATTGCCTTTCCTTTTGATGGAGCTCTAGGTTCACTTCTATC MF-m0004 270
.(((((.(.........(((...)))...((((((.((.((((...((((.((((.((..((((........)))).)).))))..))))..)))).))..))))))).))))).
*********************************CTCGATCTCCTACCAGATGAAA************************************************************ MF-m0004-5p 2
**********************************************************************************TCCTTTTGATGGAGCTCTAGGTT********** MF-m0004-3p 268
--------------------------------ACTCGATCTCCTACCAGATGAA------------------------------------------------------------- t0956740 1
---------------------------------CTCGATCTCCTACCAGATGAA------------------------------------------------------------- t5065281 1
--------------------------------------------------------------------------------TTTCCTTTTGATGGAGCTCTAGGT----------- t0771824 2
---------------------------------------------------------------------------------TTCCTTTTGATGGAGCTCTAGGT----------- t0071495 10
---------------------------------------------------------------------------------TTCCTTTTGATGGAGCTCTAGGTT---------- t0009280 60
----------------------------------------------------------------------------------TCCTTTTGATGGAGCTCTAGG------------ t0164212 5
----------------------------------------------------------------------------------TCCTTTTGATGGAGCTCTAGGT----------- t0029350 22
----------------------------------------------------------------------------------TCCTTTTGATGGAGCTCTAGGTT---------- t0005293 96
----------------------------------------------------------------------------------TCCTTTTGATGGAGCTCTAGGTTC--------- t0007871 68
----------------------------------------------------------------------------------TCCTTTTGATGGAGCTCTAGGTTCA-------- t1182283 1
-----------------------------------------------------------------------------------CCTTTTGATGGAGCTCTAGGTTC--------- t0759908 2
-----------------------------------------------------------------------------------CCTTTTGATGGAGCTCTAGGTTCA-------- t3911573 1
------------------------------------------------------------------------------------CTTTTGATGGAGCTCTAGGTT---------- t3792551 1
//
mireap-plant
MF-m0005 Chr10:35963287:35963496:+ 210(nt) -81.80(kcal/mol)
TAGATTGAGCATAGTAAGTTCAAGAGAAAGAATTATATGAAACTGTGATTCCATGTTATTCCTATCCCTTTTTAATAGGAGAATGACAAATCGGTTTTTTTTTTCTTTTGATTTATAGTATTTTTAGTTGAATTTGAATGTTTTCAAGAGAAAAAAAAAGCTGATTTGTCATTCTCCGAGATGACGTGGAATCACAGTTTAATACAATCT MF-m0005 6
.((((((..((((...(((((........))))).))))(((((((((((((((((((((.................((((((((((((((((((((((((((((((((((.......((..(((....)))..)).......))))))))))))))))))))))))))))))))))..)))))))))))))))))))))....))))))
**********************************************************************************************************************************************************************************AGATGACGTGGAATCACAGTTT********** MF-m0005-3p 5
--------------------------------------------------------------------TTTTTAATAGGAGAATGACAAATC---------------------------------------------------------------------------------------------------------------------- t2689296 1
----------------------------------------------------------------------------------------------------------------------------------------------------------------------------------AGATGACGTGGAATCACA-------------- t4053030 1
----------------------------------------------------------------------------------------------------------------------------------------------------------------------------------AGATGACGTGGAATCACAG------------- t2787084 1
----------------------------------------------------------------------------------------------------------------------------------------------------------------------------------AGATGACGTGGAATCACAGTTT---------- t0795752 2
----------------------------------------------------------------------------------------------------------------------------------------------------------------------------------AGATGACGTGGAATCACAGTTTA--------- t3208623 1
//
mireap-plant
MF-m0006 Chr10:36015356:36015573:+ 218(nt) -82.10(kcal/mol)
GATTGGGTCCCAGGCAGTCACCTTGGCTAACTAGACAGGCTGTTTTCGTTCATGCTAGGCCTTATCTTCCGCCCCATTGGATATACATCAAGTTAAAGCCGAGTAATGATGGAGAATCATGCATGCATAAGACTTAAGACTTACGGGGAAGAGAAGGTCTTCCATGAAGATAAAGAGTCTTGTTTGGTAGCCAAGAATGACTTGCCTGCAGCTCATGG MF-m0006 17
...(((((..((((((((((.((((((((.(((((((((((.(((...((((((..(((((((.((((((.((...((((....((.....)).....))))(((.((((.....))))))).....((((........)))).)))))))).)))))))..))))))...))).)).)))))))))))))))))..)))).))))))..)))))...
************GGCAGTCACCTTGGCTAAC******************************************************************************************************************************************************************************************* MF-m0006-5p 1
*******************************************************************************************************************************************************************************************TAGCCAAGAATGACTTGCCTG********** MF-m0006-3p 16
----------CAGGCAGTCACCTTGGCTAA-------------------------------------------------------------------------------------------------------------------------------------------------------------------------------------------- t1296761 1
-------------------------------------------------------------------------------------------------------------------------------------------------------------------------------------------TAGCCAAGAATGACTTGCCT----------- t0273466 3
-------------------------------------------------------------------------------------------------------------------------------------------------------------------------------------------TAGCCAAGAATGACTTGCCTG---------- t0081398 9
-------------------------------------------------------------------------------------------------------------------------------------------------------------------------------------------TAGCCAAGAATGACTTGCCTGC--------- t0191003 4
//
mireap-plant
MF-m0007 Chr10:47269588:47269743:+ 156(nt) -24.80(kcal/mol)
ATCTATATAAATGGAATATGAAATATGACGGTTGGATCTTTAAAATATTAATCGTACAAAAATATATAGAAGAGTTTAAAACTACTATAGTTTTAAGTATTATGCCGATGTAATTTGATCCCTACCCATAAATTTATATACTAATATTATATCAAA MF-m0007 22
....((((((.(((.(((((((.((((..(((.(((((......(((((.((.((((..(((..(((((...((((...)))).)))))..)))..)))).))...))))).....)))))..)))))))..))))))).)))...))))))....
**********ATGGAATATGAAATATGACGGTT*************************************************************************************************************************** MF-m0007-5p 21
--------AAATGGAATATGAAATATGACGGT---------------------------------------------------------------------------------------------------------------------------- t5193806 1
---------AATGGAATATGAAATATGACGGT---------------------------------------------------------------------------------------------------------------------------- t1224645 1
---------AATGGAATATGAAATATGACGGTT--------------------------------------------------------------------------------------------------------------------------- t0133622 6
----------ATGGAATATGAAATATGACGG----------------------------------------------------------------------------------------------------------------------------- t4618584 1
----------ATGGAATATGAAATATGACGGTT--------------------------------------------------------------------------------------------------------------------------- t0110453 7
----------ATGGAATATGAAATATGACGGTTG-------------------------------------------------------------------------------------------------------------------------- t0333256 3
-----------TGGAATATGAAATATGACGGTT--------------------------------------------------------------------------------------------------------------------------- t0618941 2
----------------TATGAAATATGACGGTTGGAT----------------------------------------------------------------------------------------------------------------------- t4754312 1
//
mireap-plant
MF-m0008 Chr10:190988:191152:- 165(nt) -30.90(kcal/mol)
AGATGACAGCTTGCATGGCAATTCGTGTGTATTCCATGTTATTTTTTTTAATTTTTAATTTTTTTTATATTTTTTAAATTATTTTCAATGTTATATATAAGACAAATAGTGTCATATCATCATTAAGTACATATGGACTGCCATGTGGATTGCTACACTAACATC MF-m0008 13
......(((.((((((((((.((((((((((((..(((...................((((.((((((((........................)))))))).)))).(((......))))))..)))))))))))).)))))))))).))).............
************************************************************************************************************************************ATGGACTGCCATGTGGATTGCTA********** MF-m0008-3p 12
---------------------------------------------------------------------------------------------------------------------------------CATATGGACTGCCATGTGGATTGC------------ t0492910 2
----------------------------------------------------------------------------------------------------------------------------------ATATGGACTGCCATGTGGATTGCT----------- t0325357 3
-----------------------------------------------------------------------------------------------------------------------------------TATGGACTGCCATGTGGATTGCTA---------- t4486578 1
------------------------------------------------------------------------------------------------------------------------------------ATGGACTGCCATGTGGATTGCTA---------- t0151035 5
------------------------------------------------------------------------------------------------------------------------------------ATGGACTGCCATGTGGATTGCTAC--------- t4528268 1
------------------------------------------------------------------------------------------------------------------------------------------TGCCATGTGGATTGCTACACTAAC--- t5253633 1
//
mireap-plant
MF-m0009 Chr10:513901:514121:- 221(nt) -35.20(kcal/mol)
ACCATGCGAGTTTTAACAGTAGAAATAGATAAAAATTTTAATAGAAAGAATCAATTTGCTCTTTGGTCTAACGTACATTGATTAATTTGTCCATTTTTTAGTAAAAAGAGAAAATTGCAATCTAACTTTTACTACAAAAACCTCCATAATATTTTTACCGAACAAACCCCATTGCAATCCCTTTCAAATTGCTTTGTTGTGCATGATTGCATTTGCATGCT MF-m0009 8
..((((((((((((...(((((((.(((((....(((((.......)))))((((((.((((((...((((........(((......)))......))))...)))))).))))))..)))))..)))))))...)))))............................((..(((((.........)))))..))..(((((....))))))))))))..
**********TTTTAACAGTAGAAATAGATAAA******************************************************************************************************************************************************************************************** MF-m0009-5p 7
----------TTTTAACAGTAGAAATAGATA---------------------------------------------------------------------------------------------------------------------------------------------------------------------------------------------- t0449626 2
----------TTTTAACAGTAGAAATAGATAAA-------------------------------------------------------------------------------------------------------------------------------------------------------------------------------------------- t0342492 3
-----------TTTAACAGTAGAAATAGATA---------------------------------------------------------------------------------------------------------------------------------------------------------------------------------------------- t4595319 1
------------TTAACAGTAGAAATAGATA---------------------------------------------------------------------------------------------------------------------------------------------------------------------------------------------- t5384404 1
----------------------------------------------------AATTTGCTCTTTGGTCTAACGTAC------------------------------------------------------------------------------------------------------------------------------------------------- t0939935 1
//
mireap-plant
MF-m0010 Chr10:830943:831049:- 107(nt) -53.20(kcal/mol)
AAGTTTGGAAGAGCTTGGAAGTGCATCCGGCTGGACAAGTTTTCATGCTGATATGTTTGGAAAACTCGCCTAGCTGGATGCCTTTTCAAGCTCTTTCTCCGAAACTG MF-m0010 34
.((((((((((((((((((((.((((((((((((.(.(((((((..((......))...))))))).).)))))))))))).))))))))))))...))).))))).
**********GAGCTTGGAAGTGCATCCGGC**************************************************************************** MF-m0010-5p 32
**************************************************************************TGGATGCCTTTTCAAGCTCTT************ MF-m0010-3p 1
---------AGAGCTTGGAAGTGCATCCGGC---------------------------------------------------------------------------- t4229651 1
----------GAGCTTGGAAGTGCATCCGGC---------------------------------------------------------------------------- t0021280 29
----------GAGCTTGGAAGTGCATCCGGCT--------------------------------------------------------------------------- t4391983 1
-------------CTTGGAAGTGCATCCGGCTGG------------------------------------------------------------------------- t1454633 1
------------------AAGTGCATCCGGCTGGACAAGT------------------------------------------------------------------- t2942326 1
--------------------------------------------------------------------------TGGATGCCTTTTCAAGCTCTT------------ t4728202 1
//
mireap-plant
MF-m0011 Chr10:2428370:2428612:- 243(nt) -89.80(kcal/mol)
AAATGGGCAAATTAGTCTTTGTCCGTTAGATCAAAGAGCAAAGTGGTTCTTTTTGTGTAAAAATTCATTCGTTTTTATTGTTAAAATTTAGCGTGGTTGACGAATTAACCAAACAGTTACACGTGCCACATGTAGCATATTCTGACTTACAAGAACCAGTTTTTAATAGTAGATTGGATGAAATTTTTAACATAAGGATTAGTTAGCTCTTTTATCTAACGTGTAGGGACTAATTTGCCCATT MF-m0011 33
.((((((((((((((((((((.(((((((((.(((((((.((.((((((((..(((..((((.((((((((..(((((((((((((.......(((((((....)))))))....((((((.((...)).))))))...((((........)))).....))))))))))))).)))))))).))))..))).)))))))).)).))))))).)))))))).)))))))))))))))))))))
********************************************************************************************************************************************************************************************************************TATCTAACGTGTAGGGACTAA********** MF-m0011-3p 32
-------------------------TTAGATCAAAGAGCAAAGTGGTT--------------------------------------------------------------------------------------------------------------------------------------------------------------------------------------------------- t4640242 1
-------------------------------------------------------------------------------------------------------------------------------------------------------------------------------------------------------------------TTATCTAACGTGTAGGGACTAATT-------- t0292728 3
--------------------------------------------------------------------------------------------------------------------------------------------------------------------------------------------------------------------TATCTAACGTGTAGGGACTAA---------- t0024579 25
----------------------------------------------------------------------------------------------------------------------------------------------------------------------------------------------------------------------TCTAACGTGTAGGGACTAATT-------- t0543907 2
----------------------------------------------------------------------------------------------------------------------------------------------------------------------------------------------------------------------TCTAACGTGTAGGGACTAATTTGCC---- t1558440 1
-----------------------------------------------------------------------------------------------------------------------------------------------------------------------------------------------------------------------CTAACGTGTAGGGACTAATTTGCC---- t1422438 1
//
mireap-plant
MF-m0012 Chr10:6240131:6240298:- 168(nt) -70.50(kcal/mol)
GAAGGACAACTAAGTGAAGAAAGAGGTAGGTTTGAAGAAGAAGATGGTAAGCTGAGTTTAAGAGGAATGGTGAACTTAATTGAGATCATCTTCTCCTAGTTTTCGTCACATGAACCTTTCTTCATTTAGATCTTCAAACCAGCCTTTTCTTCACTTAGTTGTCCTTCC MF-m0012 504
(((((((((((((((((((((.(((((.((((((((((.(((((.(((....(((.......((((..(((((.(((....))).)))))...))))........))).....)))..))))).......)))))))))).)))))))))))))))))))))))))).
**********TAAGTGAAGAAAGAGGTAGGTT**************************************************************************************************************************************** MF-m0012-5p 496
******************************************************************************************************************************************CCAGCCTTTTCTTCACTTAGT********* MF-m0012-3p 2
------CAACTAAGTGAAGAAAGAGGTA-------------------------------------------------------------------------------------------------------------------------------------------- t2294280 1
------CAACTAAGTGAAGAAAGAGGTAGGT----------------------------------------------------------------------------------------------------------------------------------------- t0264362 3
--------ACTAAGTGAAGAAAGAGGTAGG------------------------------------------------------------------------------------------------------------------------------------------ t0785667 2
---------CTAAGTGAAGAAAGAGGTAGGT----------------------------------------------------------------------------------------------------------------------------------------- t0034127 19
---------CTAAGTGAAGAAAGAGGTAGGTT---------------------------------------------------------------------------------------------------------------------------------------- t0833318 2
----------TAAGTGAAGAAAGAGGTAGGT----------------------------------------------------------------------------------------------------------------------------------------- t0103863 7
----------TAAGTGAAGAAAGAGGTAGGTT---------------------------------------------------------------------------------------------------------------------------------------- t0000829 445
----------TAAGTGAAGAAAGAGGTAGGTTT--------------------------------------------------------------------------------------------------------------------------------------- t0194303 4
----------TAAGTGAAGAAAGAGGTAGGTTTG-------------------------------------------------------------------------------------------------------------------------------------- t4176039 1
-----------AAGTGAAGAAAGAGGTAGGTT---------------------------------------------------------------------------------------------------------------------------------------- t0343229 3
-----------AAGTGAAGAAAGAGGTAGGTTTGA------------------------------------------------------------------------------------------------------------------------------------- t2987259 1
-----------AAGTGAAGAAAGAGGTAGGTTTGAA------------------------------------------------------------------------------------------------------------------------------------ t0077209 9
------------AGTGAAGAAAGAGGTAGGTTTG-------------------------------------------------------------------------------------------------------------------------------------- t0375124 3
--------------TGAAGAAAGAGGTAGGTTTGAAGA---------------------------------------------------------------------------------------------------------------------------------- t4932526 1
--------------------------------TGAAGAAGAAGATGGTAAGCTGAG---------------------------------------------------------------------------------------------------------------- t4697243 1
---------------------------------------------------------------------------------------------------------------------------------------AAACCAGCCTTTTCTTCACTTAGT--------- t4599233 1
-------------------------------------------------------------------------------------------------------------------------------------------CAGCCTTTTCTTCACTTAGTT-------- t4188594 1
//
mireap-plant
MF-m0013 Chr10:33840368:33840711:- 344(nt) -96.70(kcal/mol)
TTTGAGAGGTTGAAGCTGCCAGCATGATCTGGTAATGAATTTAGACATCACTCTTTTCTTTTCCTTCTTTATGTGATATTCTTTAACCAGTCTTGATATAGATGTAGTGTGTAGCGGAGGTGAGAGATACCCGCAGTTAAGTAGATTGTATAGGACCAGTTTGGATCAAAATTCTCTGGTGGAAGAGGAGTTATTTATGTGCTGAAAGCATTTTGAGGATAGGGGTATTGTCATTAATTTGTTAAGGGAATTAATTTAGATGTCTTAAGTAAAGAATCCTGCTTGGACTTAGCTTCATAGATATGGTTCAGCATCAGGTCATCTTGCAGCTTCAATCACTCACT MF-m0013 22
..((((.((((((((((((.((.((((((((((..((((((..((((..((((((.(((((............(((...(((..(((..((((((.(((((.(.((.(.....((((.(..........))))).....).)).))))))))))))..))).))))))...((((((......)))))).........(((((...)))))...))))).))))))..))))((((((((.......))))))))....((((((.((((.(((..(((.....)))))).))))...))))))))))))..)))))))))))).)))))))))))).))))..
*************************************************************************************************************************************************************************************************************************************************************************************************************************TCAGGTCATCTTGCAGCTTCA********** MF-m0013-3p 22
-------------------------------------------------------------------------------------------------------------------------------------------------------------------------------------------------------------------------------------------------------------------------------------------------------------------------TCAGGTCATCTTGCAGCTTCA---------- t0040838 16
---------------------------------------------------------------------------------------------------------------------------------------------------------------------------------------------------------------------------------------------------------------------------------------------------------------------------AGGTCATCTTGCAGCTTCAA--------- t0316474 3
---------------------------------------------------------------------------------------------------------------------------------------------------------------------------------------------------------------------------------------------------------------------------------------------------------------------------AGGTCATCTTGCAGCTTCAAT-------- t0364680 3
//
mireap-plant
MF-m0014 Chr10:37504005:37504103:- 99(nt) -44.40(kcal/mol)
AATGTTAACGAGATATTGGTGCGGTTCAATTTAAGAGCATCACTCTAAAGGTTAAGAGTTATGTTATTTGATTGAGCCGTGCCAATATCACGTAATAAT MF-m0014 43
..(((((.((.((((((((((((((((((((....(((((.(((((........))))).)))))....)))))))))))))))))))).)))))))..
**********AGATATTGGTGCGGTTCAATT******************************************************************** MF-m0014-5p 43
----------AGATATTGGTGCGGTTCAATT-------------------------------------------------------------------- t0016747 36
------------ATATTGGTGCGGTTCAATTT------------------------------------------------------------------- t0626825 2
------------ATATTGGTGCGGTTCAATTTA------------------------------------------------------------------ t0233933 4
-------------TATTGGTGCGGTTCAATTTAA----------------------------------------------------------------- t4436799 1
//
mireap-plant
MF-m0015 Chr10:44401906:44402008:- 103(nt) -36.20(kcal/mol)
GCATGAATAACCAAACTATTCCTGGCTGATTCGCACCAGTTATTCATTAGTTTAGTTCATTGTTTATCACCGAATCAGCCAGGAATCGTTTGATTATTCTCAT MF-m0015 40
....((((((.(((((.((((((((((((((((.......((..((..............))..))....)))))))))))))))).))))).))))))....
************************************************************************AATCAGCCAGGAATCGTTTGA********** MF-m0015-3p 40
------------------------------------------------------------------------AATCAGCCAGGAATCGTTTG----------- t1733979 1
------------------------------------------------------------------------AATCAGCCAGGAATCGTTTGA---------- t0014988 39
//
mireap-plant
MF-m0016 Chr10:44408291:44408447:- 157(nt) -46.60(kcal/mol)
TGCTTGGATTTCCAGGGTGGTGGATTTTTCTTTAGCATCTTTCTTAAAGGATTTGTTAATTTAGCTATCTTAGGAATAAAATCTCTAAGATAATTAACAATTCCTAGAAACTGTTGGATTTGCTTCTGAGAAAGATTGCTATCTGGAAATTTTTTGA MF-m0016 7
.....(((((((((((.(((((.(((((((((.(((((((((((...((((.((((((((.....((((((((((......)).)))))))))))))))).))))))))......)))..))))...))))))))))))))))))))))))).....
******************************************************************************************************************************TGAGAAAGATTGCTATCTGGA********** MF-m0016-3p 7
----------------------------------------------------------------------------------------------------------------------------TCTGAGAAAGATTGCTATCTGG----------- t0921692 1
----------------------------------------------------------------------------------------------------------------------------TCTGAGAAAGATTGCTATCTGGAA--------- t5346729 1
------------------------------------------------------------------------------------------------------------------------------TGAGAAAGATTGCTATCTGGA---------- t0805872 2
------------------------------------------------------------------------------------------------------------------------------TGAGAAAGATTGCTATCTGGAA--------- t3827849 1
------------------------------------------------------------------------------------------------------------------------------TGAGAAAGATTGCTATCTGGAAA-------- t2227257 1
------------------------------------------------------------------------------------------------------------------------------TGAGAAAGATTGCTATCTGGAAAT------- t1525348 1
//
mireap-plant
MF-m0017 Chr10:46029835:46029946:- 112(nt) -54.90(kcal/mol)
TTTTCTGGGCAATGAATCTAGGTTCTCTCTTGCTCCATTTTTTCATATTTTCCTTGTGAAAATATGTCTTCAAGAGCGTAAGGGAGAACCTAGATTCATTACCCAGCAAAAG MF-m0017 23
(((((((((.(((((((((((((((((((((((((........(((((((((.....))))))))).......))))..))))))))))))))))))))).))))).)))).
**********AATGAATCTAGGTTCTCTCTT********************************************************************************* MF-m0017-5p 16
*********************************************************************************GGGAGAACCTAGATTCATTAC********** MF-m0017-3p 6
---------CAATGAATCTAGGTTCTCTC----------------------------------------------------------------------------------- t4788894 1
----------AATGAATCTAGGTTCTCTCTT--------------------------------------------------------------------------------- t0047894 14
-----------ATGAATCTAGGTTCTCTCTT--------------------------------------------------------------------------------- t2709388 1
-----------------------------------------------------------------------------GTAAGGGAGAACCTAGATTCA-------------- t3090902 1
------------------------------------------------------------------------------TAAGGGAGAACCTAGATTCATTAC---------- t2515306 1
-------------------------------------------------------------------------------AAGGGAGAACCTAGATTCATT------------ t0222388 4
---------------------------------------------------------------------------------GGGAGAACCTAGATTCATTAC---------- t2352537 1
//
mireap-plant
MF-m0018 Chr10:46037919:46038022:- 104(nt) -42.30(kcal/mol)
TATTGGCTTATGAATCTAGTTTCTCTCTTGCTCCATTTTTCATTTTTTCCTTATGAAAATATGGCTTCAAGAGAGCAAGGGAGACCTAGATTCATAACCCAGCA MF-m0018 29
..((((.((((((((((((..(((((((((((((.....((((.(((((.....))))).))))......).)))))))))))).)))))))))))).))))..
**********TGAATCTAGTTTCTCTCTTGC************************************************************************* MF-m0018-5p 28
****************************************************************************AAGGGAGACCTAGATTCATA******** MF-m0018-3p 1
---------ATGAATCTAGTTTCTCTCT---------------------------------------------------------------------------- t4228141 1
---------ATGAATCTAGTTTCTCTCTTGC------------------------------------------------------------------------- t0365164 3
---------ATGAATCTAGTTTCTCTCTTGCTC----------------------------------------------------------------------- t4423834 1
----------TGAATCTAGTTTCTCTCTTGC------------------------------------------------------------------------- t0029079 22
------------AATCTAGTTTCTCTCTTGCTC----------------------------------------------------------------------- t5134044 1
-----------------------------------------------------------------------------AGGGAGACCTAGATTCATAAC------ t1879174 1
//
mireap-plant
MF-m0019 Chr10:47070200:47070413:- 214(nt) -86.40(kcal/mol)
GGCTGTCGACCGGACCCTCTAACAGTGGAGGTGTTATGCTAAGTGGTGGGCCAAAAATGCTAAAAACATTTCCTTGGTGGATTAGGCGCTGCAGTCAAACTCTGTAAACCCCTTTGGGTTTTCCTTGGAGTAGGGAGACAAAACACGGGTCTAAAACCGAGCATAGACACCCGGGCACAATACCTCCATTGTTTGAGGGTCCGATCAGCTGCTC MF-m0019 157
(((.((.((.(((((((((.(((((((((((((((.((((..(.((((......(((((.......))))).((((((...((((((.((((((.......))))).((((....))))((((((((...))))))))........).)))))).))))))......))))).)))).))))))))))))))).))))))))).)).)).))).
**********CGGACCCTCTAACAGTGGAGG*************************************************************************************************************************************************************************************** MF-m0019-5p 157
----------CGGACCCTCTAACAGTGGAG---------------------------------------------------------------------------------------------------------------------------------------------------------------------------------------- t0227931 4
----------CGGACCCTCTAACAGTGGAGG--------------------------------------------------------------------------------------------------------------------------------------------------------------------------------------- t0003056 153
//
mireap-plant
MF-m0020 Chr11:742021:742327:+ 307(nt) -101.80(kcal/mol)
TACTTTCGATTATGTTCTTCTGTTGATCCGGTGACATATGACTCGTTCGATATAAAAGGTGCTCGTAGCTTGGAAGCAATGGTGCAGACTCATCTTGCTAGTGGAGCACCTTATATTGAGTTATATGTACAATTTACATCGCCAAATGATGTACTTGCGACCGGTGTTCGAGATGTATACACGACCCATGGTCGACATTCGGTTAGCGGGTTATAAAACACGGAACAACCCATGTTTGGTAGCGGTGTTGAATGCACATCCCCCGCAAGACACTCTGTCGGTGGATGGGACATGTACGTCGGTAGCT MF-m0020 13
..((.((((((((((((((((((((((..(((((((((((((((....((((((..((((((((...(((....(((((.((((......)))))))))))).)))))))))))))))))))))))))......(((((((.....)))))))((((((.(((.((.(((((.(((.....(((((...))))))))))))).)).)))(((((.(((((.((......)).))))).))))).((((.....))))......)))))).))))..))))))))).))))))))...))))).))..
**********TATGTTCTTCTGTTGATCCGGT*********************************************************************************************************************************************************************************************************************************************************************************** MF-m0020-5p 13
---------TTATGTTCTTCTGTTGATCCGGT----------------------------------------------------------------------------------------------------------------------------------------------------------------------------------------------------------------------------------------------------------------------------------- t0362547 3
---------TTATGTTCTTCTGTTGATCCGGTG---------------------------------------------------------------------------------------------------------------------------------------------------------------------------------------------------------------------------------------------------------------------------------- t2270764 1
----------TATGTTCTTCTGTTGATCCGGT----------------------------------------------------------------------------------------------------------------------------------------------------------------------------------------------------------------------------------------------------------------------------------- t0112801 7
----------TATGTTCTTCTGTTGATCCGGTG---------------------------------------------------------------------------------------------------------------------------------------------------------------------------------------------------------------------------------------------------------------------------------- t4740163 1
----------TATGTTCTTCTGTTGATCCGGTGA--------------------------------------------------------------------------------------------------------------------------------------------------------------------------------------------------------------------------------------------------------------------------------- t2569601 1
//
mireap-plant
MF-m0021 Chr11:956701:956815:+ 115(nt) -23.00(kcal/mol)
GTTTTCGTGCGCAGGTTAGTAGAAATTAAGGTTCCGGCTCAGCATCCAGAGCGATCCCGACTCCAGTGCAAAATTTGGTGATGTAATCTTTCTTTTGGTAATATGGCATGTGCTT MF-m0021 29
.....(((((.((.((((.(((((...((((((((((....((((...(((((....)).)))..)))).....))))......))))))..))))).)))).))))))).....
**********GCAGGTTAGTAGAAATTAAGGTT********************************************************************************** MF-m0021-5p 29
---------CGCAGGTTAGTAGAAATTAAGGTT---------------------------------------------------------------------------------- t0134658 6
----------GCAGGTTAGTAGAAATTAAGG------------------------------------------------------------------------------------ t4512973 1
----------GCAGGTTAGTAGAAATTAAGGTT---------------------------------------------------------------------------------- t0033662 19
----------GCAGGTTAGTAGAAATTAAGGTTC--------------------------------------------------------------------------------- t2987872 1
-----------CAGGTTAGTAGAAATTAAGGTT---------------------------------------------------------------------------------- t3801510 1
------------AGGTTAGTAGAAATTAAGGTTCCG------------------------------------------------------------------------------- t4846878 1
//
mireap-plant
MF-m0022 Chr11:5606217:5606313:+ 97(nt) -54.60(kcal/mol)
TTGTAGGAAAAGCGCCGCTAAAGGTTATGGACTTTAGCGGCGTTTGTGGGAAAAACGCCGCTAAAGGTCATGGACTTTAGCGGCGTTTTTGGAAAAA MF-m0022 17
.......((((((((((((((((..((((..((((((((((((((.......))))))))))))))..))))..)))))))))))))))).......
*******************************************************************TCATGGACTTTAGCGGCGTT********** MF-m0022-3p 17
-------------------------------------------------------------------TCATGGACTTTAGCGGCGT----------- t4668361 1
-------------------------------------------------------------------TCATGGACTTTAGCGGCGTT---------- t0053089 13
--------------------------------------------------------------------CATGGACTTTAGCGGCGTTT--------- t0279346 3
//
mireap-plant
MF-m0023 Chr11:15785526:15785692:+ 167(nt) -53.20(kcal/mol)
CTTCCGGCGGTGGTTGTTCTTCCTCTGGTGCTGATTGTGGTCCTTCCTCCGGTGGTGGTTGTGGTTCTTCCGGTTCGACATTGGTTGTCGGACTTGGGACGATGATCCACCTTTAAAGAATAGTGTATGTGGAGGTGTTTGCATCATGAACGACGACAGTGTTTGAA MF-m0023 18
.(((.((((.((.(((((.(((...((((((.(((..........((((((..(((((((((.(((((...(((((((((.....))))))))).))))).)))).)))))..................)))))).))).)))))).))).))))))).)))).)))
***************************************************************************************************************************************TGTTTGCATCATGAACGACGAC********** MF-m0023-3p 18
------------------------------------------------------------------------------------------------------------------------------------AGGTGTTTGCATCATGAACGACGA----------- t0275886 3
-------------------------------------------------------------------------------------------------------------------------------------GGTGTTTGCATCATGAACGACGA----------- t2977997 1
--------------------------------------------------------------------------------------------------------------------------------------GTGTTTGCATCATGAACGACGA----------- t4775237 1
---------------------------------------------------------------------------------------------------------------------------------------TGTTTGCATCATGAACGACGAC---------- t0067182 11
------------------------------------------------------------------------------------------------------------------------------------------TTGCATCATGAACGACGA----------- t5069005 1
------------------------------------------------------------------------------------------------------------------------------------------TTGCATCATGAACGACGAC---------- t2650086 1
//
mireap-plant
MF-m0024 Chr11:23286449:23286527:+ 79(nt) -25.80(kcal/mol)
AATCGTCAATGTGGGCGTGCCGGAGTGGTTATCGGGCATGACTAGAAATCATGTGGGCTCTGCCCGCGCAGGTTCGAAT MF-m0024 90
..(((....((((((((.(((.(.((((((.((((......)).)))))))).).)))..))))))))......)))..
**********GTGGGCGTGCCGGAGTGGTTA************************************************ MF-m0024-5p 88
***********************************************ATCATGTGGGCTCTGCCCGCGC********** MF-m0024-3p 2
----------GTGGGCGTGCCGGAGTGG--------------------------------------------------- t0117730 7
----------GTGGGCGTGCCGGAGTGGT-------------------------------------------------- t0043118 16
----------GTGGGCGTGCCGGAGTGGTT------------------------------------------------- t0029873 21
----------GTGGGCGTGCCGGAGTGGTTA------------------------------------------------ t0013393 43
------------GGGCGTGCCGGAGTGGTTATCGG-------------------------------------------- t2874622 1
--------------------------------------------GAAATCATGTGGGCTCTGC---------------- t1578729 1
--------------------------------------------GAAATCATGTGGGCTCTGCC--------------- t4809206 1
//
mireap-plant
MF-m0025 Chr11:23746367:23746548:+ 182(nt) -39.60(kcal/mol)
AACTTATCTCAATTTATTTTCTCAACCCTAGGAAGAGATGATCTCAATATTTTAGCACATTTAAAAAAGTGGCAAAAAAACATGAAGGCAACAATAAAAGTAGGAGAAAGGATATTATATAAAATTATGATTCCACTCATTCTTATCTCTTTCTAGTAGGAGAATGATAAATCAGATTTTTC MF-m0025 16
.....((((..((((((((((((....((((((((((((((..(((...((((.((.(((((....))))))).))))....)))..................(((...(((.((((((......))))))))).)))....))))))))))))))...))))).))))))).)))).....
*****************************************************************************************************************************************************TTTCTAGTAGGAGAATGATAAAT********** MF-m0025-3p 16
--------------------------------------------------------------------------------------------------------------------------------------------------CTCTTTCTAGTAGGAGAATGATA------------- t1995625 1
---------------------------------------------------------------------------------------------------------------------------------------------------TCTTTCTAGTAGGAGAATGATAA------------ t3033389 1
-----------------------------------------------------------------------------------------------------------------------------------------------------TTTCTAGTAGGAGAATGATAAAT---------- t0083155 9
-----------------------------------------------------------------------------------------------------------------------------------------------------TTTCTAGTAGGAGAATGATAAATC--------- t0244553 4
------------------------------------------------------------------------------------------------------------------------------------------------------TTCTAGTAGGAGAATGATAAATC--------- t4718601 1
//
mireap-plant
MF-m0026 Chr11:35785958:35786074:+ 117(nt) -27.60(kcal/mol)
ACCAAGTTTTCAATTTTCGACAAAAAGACAAAAAGTAATCAACACGTGGCTTGACTCACTTATTTTAGTCCTCAGTGGAGTCGCCAAGCTGTTGACACTATTTTTTGTTAAAACGGG MF-m0026 38
.((..(((((................(((((((((((.(((((((.((((..((((((((.............))).))))))))).).))))))...)))))))))))))))).))
*************************************************************************************AAGCTGTTGACACTATTTTTTG********** MF-m0026-3p 38
------------------------------------------------------------------------------------CAAGCTGTTGACACTATTTTTTG---------- t0060652 12
-------------------------------------------------------------------------------------AAGCTGTTGACACTATTTTTTG---------- t0023645 26
//
mireap-plant
MF-m0027 Chr11:39394838:39394976:+ 139(nt) -40.10(kcal/mol)
GTTGAATGTGTTTGTTTATGGTCATCTAAGCCATTTTTCATCTCGCCAATTCTTTGTTCAAGCAGTTTTTGGATAATCGAACCGATAGAATACACCCGCGGAAATGATGTTTAGATGACCATCAACAAACAACTTCATC MF-m0027 20
..((((..((((((((.((((((((((((((((((((......(((..((((((((((((((.....)))))))))..........)))))......)))))))))..)))))))))))))).))))))))..))))..
**********TTTGTTTATGGTCATCTAAGC************************************************************************************************************ MF-m0027-5p 20
----------TTTGTTTATGGTCATCTAAGC------------------------------------------------------------------------------------------------------------ t0034877 19
-----------TTGTTTATGGTCATCTAAGC------------------------------------------------------------------------------------------------------------ t3489697 1
//
mireap-plant
MF-m0028 Chr11:40745441:40745545:+ 105(nt) -50.00(kcal/mol)
TTTTGCTGATGCAGCATCTTCAAGATTCACATGCAAAGTATAGTACGGCCAGGCCATAGCTTTTGTTTGAAGCATGAGAATCTTGATGATGCTGCATCGGCCATT MF-m0028 92
....((((((((((((((.(((((((((.((((((((....(((..(((...)))...)))....)))...))))).))))))))).))))))))))))))....
**********GCAGCATCTTCAAGATTCACA************************************************************************** MF-m0028-5p 90
------TGATGCAGCATCTTCAAGATT------------------------------------------------------------------------------ t0767779 2
----------GCAGCATCTTCAAGATTCAC--------------------------------------------------------------------------- t0093795 8
----------GCAGCATCTTCAAGATTCACA-------------------------------------------------------------------------- t0006956 76
----------GCAGCATCTTCAAGATTCACAT------------------------------------------------------------------------- t4331283 1
-----------CAGCATCTTCAAGATTCACA-------------------------------------------------------------------------- t2574217 1
-----------CAGCATCTTCAAGATTCACAT------------------------------------------------------------------------- t0229720 4
//
mireap-plant
MF-m0029 Chr11:44110993:44111091:+ 99(nt) -42.90(kcal/mol)
GTTTGCTGTTGGAGCATCATCAAGATTCACAATTTTAGGGTTCTTTTTTGATTGAGCCTTTTTATGATTGAGAATCCTGATGATGCTGCAGTGGCAATA MF-m0029 126
..(((((((((.((((((((((.(((((.(((((..(((((((..........))))))).....))))).))))).)))))))))).)))))))))..
**********GGAGCATCATCAAGATTCACA******************************************************************** MF-m0029-5p 125
----------GGAGCATCATCAAGATTCA---------------------------------------------------------------------- t4458197 1
----------GGAGCATCATCAAGATTCAC--------------------------------------------------------------------- t0114630 7
----------GGAGCATCATCAAGATTCACA-------------------------------------------------------------------- t0004275 114
-----------GAGCATCATCAAGATTCACA-------------------------------------------------------------------- t3383349 1
-----------GAGCATCATCAAGATTCACAA------------------------------------------------------------------- t0801910 2
-------------------------------------------------------------------------------ATGATGCTGCAGTGGCAATA t1910462 1
//
mireap-plant
MF-m0030 Chr11:47684920:47685019:+ 100(nt) -45.70(kcal/mol)
ACTAACTAGAAGATTCAGCGATGGAAAATTAACCTTGAACTTCGTTAGTATATCAATGAAATCCAAGGCTAATTTTCCATTGCTGAATCTAATAGTTTTT MF-m0030 43
...(((((..(((((((((((((((((((((.(((((...((((((........))))))...))))).)))))))))))))))))))))..)))))...
*********************************************************************TAATTTTCCATTGCTGAATCT********** MF-m0030-3p 43
--------------------------------------------------------------------CTAATTTTCCATTGCTGAATC----------- t4100160 1
--------------------------------------------------------------------CTAATTTTCCATTGCTGAATCT---------- t0052632 13
---------------------------------------------------------------------TAATTTTCCATTGCTGAATCT---------- t0020664 29
//
mireap-plant
MF-m0031 Chr11:854195:854499:- 305(nt) -56.70(kcal/mol)
TTCATTATCACAAAAGTAAAGTTTTATTTTCTTACCGTTTGAGTTTGGTGAGATTTGGAGTCGTTGAACTTAACCGTTAAGAACCTTCTTTTATTACAAGCTTTTTGCTTTTGCGTTTGCTTTGCTTTGCTTGCTAGCCTAATAAAGTCTACTCCTTTTTACTGGGGATAAATATCAAATTCATACATCAATTTTGGTCCAATTTATAATTTAATATATGAGTTTTAATTTGGTGTAATTTATTTACATGAAACTTGAATTATAGCTTTTATATATACATAAAACTTTGATTTTGATTCAACTTT MF-m0031 5
..........(((((.(((((((((((.((((((.((.(((((((((((((.........))))))))))))).)).)))))).............(((((.....((....((....))...))...))))).(((.((.....)).)))((((........))))((((((((((((.............))))))...))))))......(((((.(((((.(((((((((((((.....))))))......))))))).))))).)))))....))))))))))).)))))..........
**********************************************************************************************************************************************************************************************************************************************************************************ATACATAAAACTTTGATTTTG********** MF-m0031-3p 5
----------------------------------------------------------------------------------------------------------------------------------------------------------------------------------------------------------------------------------------------------------------------------------ATACATAAAACTTTGATTTT----------- t4597458 1
----------------------------------------------------------------------------------------------------------------------------------------------------------------------------------------------------------------------------------------------------------------------------------ATACATAAAACTTTGATTTTG---------- t0334297 3
----------------------------------------------------------------------------------------------------------------------------------------------------------------------------------------------------------------------------------------------------------------------------------ATACATAAAACTTTGATTTTGATT------- t1634406 1
//
mireap-plant
MF-m0032 Chr11:2289706:2290027:- 322(nt) -53.00(kcal/mol)
TGTATTAGAAAGAGCAGATATGATCGGAACCTAAAATAATATTATTAAAGAAAAGCAATAAAAAAATCATTAAAATTGCAGTTATTATGGTCAATTTTCAAGCACTACTCTCTTTTTTTTTTCTTTTGCTTGTAAAATGTAAATTTATGGAGTATTCATTATCATATAATTCAAGTTCATAAATTTGCAATTCTTAATTATAAAAGTAGTTAAGACAATTTAATTTTCATGGTTTGAGCTCAATAATGAAGTGCCTACTTTCTTACACAAGGAAGATCTATGTAATAATGAAGCTTCTAATTCTTTTGCTCTCACCAAAGTA MF-m0032 15
..........((((((((...(((.((((.((.......((((((((.(((...(((((...............)))))...............((((((((((......................)))))).))))((((((((((((((.(....(((((...)))))...).))))))))))))))..((((((((((....)))))))))).........((((((...(((....)))..))))))......(((((((....))))))).)))...)))))))).)).)))).)))..))))))))..........
**********AGAGCAGATATGATCGGAACCTA************************************************************************************************************************************************************************************************************************************************************************************************* MF-m0032-5p 14
TGTATTAGAAAGAGCAGATATGAT---------------------------------------------------------------------------------------------------------------------------------------------------------------------------------------------------------------------------------------------------------------------------------------------------------- t2603333 1
--------AAAGAGCAGATATGATCGGAACCT-------------------------------------------------------------------------------------------------------------------------------------------------------------------------------------------------------------------------------------------------------------------------------------------------- t3977977 1
---------AAGAGCAGATATGATCGGAACCTA------------------------------------------------------------------------------------------------------------------------------------------------------------------------------------------------------------------------------------------------------------------------------------------------- t0730786 2
----------AGAGCAGATATGATCGGAACCTA------------------------------------------------------------------------------------------------------------------------------------------------------------------------------------------------------------------------------------------------------------------------------------------------- t0069425 10
-------------GCAGATATGATCGGAACCTA------------------------------------------------------------------------------------------------------------------------------------------------------------------------------------------------------------------------------------------------------------------------------------------------- t2080212 1
//
mireap-plant
MF-m0033 Chr11:3913623:3913850:- 228(nt) -65.00(kcal/mol)
TTTGAGAGGTTGAAGCTGCCAGCATGATCTGGTGATTAACCTAGCTATCACTTTTTCTTTTTTCCTCCCTTTTTATGTATGTTTTTTCTGCCTCTTTAGTGGTATATATGCAGATTGAAAGACCAGTTTTGGATTAAATTTCTTGAGTTATCTTCAGCCTGCTTGAACTTTATAGCTTCATAGGTATGGTTTCAACATCAGATCATCTTGCAGCTTCAATCACTCACT MF-m0033 169
..((((.((((((((((((.((.(((((((((((...((((((.((((....................(((((..(((((((......((((........)))).)))))))....))))).(((....)))............(((((((.(((((.....)))))....))))))).)))).)).))))....))))))))))))).)))))))))))).))))..
*****************************************************************************************************************************************************************************************************TCAGATCATCTTGCAGCTTCA********** MF-m0033-3p 169
-----------------------------------------------------------------------------------------------------------------------------------------------------------------------------------------------------TCAGATCATCTTGCAGCTTC----------- t0452741 2
-----------------------------------------------------------------------------------------------------------------------------------------------------------------------------------------------------TCAGATCATCTTGCAGCTTCA---------- t0003595 132
------------------------------------------------------------------------------------------------------------------------------------------------------------------------------------------------------CAGATCATCTTGCAGCTTCAATC------- t2356459 1
-------------------------------------------------------------------------------------------------------------------------------------------------------------------------------------------------------AGATCATCTTGCAGCTTCAA--------- t0136470 6
-------------------------------------------------------------------------------------------------------------------------------------------------------------------------------------------------------AGATCATCTTGCAGCTTCAAT-------- t0021565 28
//
mireap-plant
MF-m0034 Chr11:11795925:11796037:- 113(nt) -23.70(kcal/mol)
TGACTTAATTGATTTAATTCACTCACTGCCACTGAAGGTGGTCTCTCCTCTTCAACAGGTCTTTCAAGCAAGAACCTACATCTGAGTAGTGACTGCAAAATTAAGATAAGAGT MF-m0034 9
...((((.(((((((....((.(((((((((.((((((.((.....))))))))..(((((((......))).)))).....)).))))))).))..)))))))..))))...
********************************************************************************TCTGAGTAGTGACTGCAAAATTA********** MF-m0034-3p 8
-------------------------------------------------------CAGGTCTTTCAAGCAAGAACCTAC---------------------------------- t3403366 1
--------------------------------------------------------------------------------TCTGAGTAGTGACTGCAAAATT----------- t5257883 1
--------------------------------------------------------------------------------TCTGAGTAGTGACTGCAAAATTA---------- t0146327 6
--------------------------------------------------------------------------------TCTGAGTAGTGACTGCAAAATTAA--------- t2268539 1
//
mireap-plant
MF-m0035 Chr11:15242956:15243284:- 329(nt) -58.40(kcal/mol)
CTATTGTCATATTAACTCGATCTATGGATTCCACTATTAGATTTGACTTTAATCCGATAGATTTATGTCGTCCTCTTTCTAGGATTGCATGCACATTCACTCAATTATGTTAGATCTACTCTTAAAGAGGGACTTTTGTTCCACTAAATTAAGCACATTAAACATGAATTAATATCCCAAAAATATTAAAATAAGAAATAATCATACATAATTGAGAAAAATAATCAAGTATTTATCATGTAAAACAGAAGTTGAATAACAAAATTCGTCAATTATGGGTGTAAAACAAAAGTTAAATAATAGAATTTGTCAATTAGGTTAGACAGTAT MF-m0035 11
.(((((((....(((((.(((..((((((((...(((((..(((((((((((((.....))))(((((.(((((......))))).))))).((((((((((((((((((..(((....(((((.((.(((((....))))).)).......................(((((((.......)))))))..)))))....)))..)))))))))))..(((((......))))).((.(((...)))))((((((.............)))))).)))))))......))))))))))))))))))))))..))).)))))))))))).
**********ATTAACTCGATCTATGGATTCCA******************************************************************************************************************************************************************************************************************************************************************************************************** MF-m0035-5p 10
-----GTCATATTAACTCGATCTATGGAT------------------------------------------------------------------------------------------------------------------------------------------------------------------------------------------------------------------------------------------------------------------------------------------------------------ t1222665 1
----------ATTAACTCGATCTATGGATTCCA-------------------------------------------------------------------------------------------------------------------------------------------------------------------------------------------------------------------------------------------------------------------------------------------------------- t0083332 9
-------------AACTCGATCTATGGATTCCA-------------------------------------------------------------------------------------------------------------------------------------------------------------------------------------------------------------------------------------------------------------------------------------------------------- t3243502 1
//
mireap-plant
MF-m0036 Chr11:17073499:17073686:- 188(nt) -39.60(kcal/mol)
CTTTTCATGAAGGAAGATGTAATGATTACCATAAGATAAAATATGATCATATTAGGTGAACAAATATTATCCCAAAGAGATCAATGATATCATATGAGGGTAACACACTTATGACAATATCATTGGGCAAGTACTGAGTAGTTGCTTTTGTAATGGTATGTTGTTAGGGAGAGCTCAATTATGATACT MF-m0036 5
(((((..((..(((.(((((..((.((((((((.(((........))).)))..))))).)).))))).))))))))))........(((((((...((((....(.((.((((((.(((((((((((((.(((...))).)))))....)))))))))))))).)))....))))...)))))))..
**********AGGAAGATGTAATGATTACCATA*********************************************************************************************************************************************************** MF-m0036-5p 5
----------AGGAAGATGTAATGATTACCATA----------------------------------------------------------------------------------------------------------------------------------------------------------- t0357368 3
----------AGGAAGATGTAATGATTACCATAA---------------------------------------------------------------------------------------------------------------------------------------------------------- t0748337 2
//
mireap-plant
MF-m0037 Chr11:38491141:38491217:- 77(nt) -18.10(kcal/mol)
AATTTTCATTTCTGAATTGAAGGACTGCAATTATTGTTTATAGTGGTATTCTGGCAATTAGTTAGAAGATGAAGGGC MF-m0037 10
..(((((((((((((((((..(((.(((.(((((.....))))).))).)))..))))...)))).)))))))))..
**********TCTGAATTGAAGGACTGCAATTA******************************************** MF-m0037-5p 10
--------TTTCTGAATTGAAGGACTGCA------------------------------------------------ t5395246 1
---------TTCTGAATTGAAGGACTGCAA----------------------------------------------- t2220840 1
---------TTCTGAATTGAAGGACTGCAATTA-------------------------------------------- t1860671 1
----------TCTGAATTGAAGGACTGCAA----------------------------------------------- t0538856 2
----------TCTGAATTGAAGGACTGCAATTA-------------------------------------------- t0279815 3
----------TCTGAATTGAAGGACTGCAATTAT------------------------------------------- t0818914 2
//
mireap-plant
MF-m0038 Chr11:39836534:39836682:- 149(nt) -53.10(kcal/mol)
AGCAGCAGCAGATGACGACGACGACGATGCAGCGACGGGAACAAAGGCCGCCGTTGATTTCGAAGGGTTCGACGGAGAAGAGAACGGATCACGAGGATTGCGCCACTTTATTGCCGTCTTCTTCGTCTTCGTCGTCGTCGGCGAATAAT MF-m0038 11
.......((.(((((((((((.(((((.(.((.(((((.((.(((((.(((.(((...((((...((((((.(........)..)))))).))))))).))).).)))).)).)))))))).))))).))))))))))).)).......
***********************************************************************************************************************TCTTCGTCTTCGTCGTCGTC********** MF-m0038-3p 11
-----------------------------------------------------------------------------------------------------------------------TCTTCGTCTTCGTCGTCGTC---------- t0117859 7
------------------------------------------------------------------------------------------------------------------------CTTCGTCTTCGTCGTCGTC---------- t0896888 1
-------------------------------------------------------------------------------------------------------------------------TTCGTCTTCGTCGTCGTC---------- t4470259 1
--------------------------------------------------------------------------------------------------------------------------TCGTCTTCGTCGTCGTCG--------- t0464609 2
//
mireap-plant
MF-m0039 Chr11:40094240:40094339:- 100(nt) -41.40(kcal/mol)
CATCTAGATGCGTTTTCATGCCATGTCAGCTGAAAATGCGTTCATCTAGACAGGCTTTCAATGCATTTTTCTGACAGTGCACTGAAAACGTGTCTAGCTG MF-m0039 18
...((((((((((((((((((..((((((..(((((((((((.....((.....))...)))))))))))))))))..))).)))))))))))))))...
*********************************************************************TCTGACAGTGCACTGAAAACG********** MF-m0039-3p 17
----------------------------------------------------------CAATGCATTTTTCTGACAGTGCA------------------- t3882954 1
--------------------------------------------------------------------TTCTGACAGTGCACTGAAAACG---------- t0266170 3
--------------------------------------------------------------------TTCTGACAGTGCACTGAAAACGT--------- t2259071 1
--------------------------------------------------------------------TTCTGACAGTGCACTGAAAACGTG-------- t5020783 1
---------------------------------------------------------------------TCTGACAGTGCACTGAAAACG---------- t0062235 11
----------------------------------------------------------------------CTGACAGTGCACTGAAAACGT--------- t3485395 1
//
mireap-plant
MF-m0040 Chr11:44615589:44615747:- 159(nt) -32.70(kcal/mol)
GATTTTATTAAAGTATGATGATGTGACACTCTAAAATTGTACCATATCTTAAATTGTTTTTAACTATTTTTTATAATTTTTAGATTTTATATGAAAAATTTCCTGGTGATAAGTTAGCACAATTTCAGAATGTCACATTATCGCTTTTGAAAGAAATCT MF-m0040 7
((((((...(((((..((((((((((((.(((.(((((((........((((.(((((.(((...((((((((((..............))))))))))....))).))))).)))).))))))).))).))))))))))))))))).....)))))).
**********AAGTATGATGATGTGACACTCTA****************************************************************************************************************************** MF-m0040-5p 6
----------AAGTATGATGATGTGACACTCTA------------------------------------------------------------------------------------------------------------------------------ t0211906 4
----------AAGTATGATGATGTGACACTCTAA----------------------------------------------------------------------------------------------------------------------------- t0732683 2
------------------------------------------------------------------------------------------------------------------------AATTTCAGAATGTCACATTATCGC--------------- t3504232 1
//
mireap-plant
MF-m0041 Chr11:46422881:46423237:- 357(nt) -84.00(kcal/mol)
CTTTTTCTTCATATGTTCTAGCTTGGGGATTTTGATTCTTTTATGAAAGGGCCTTGAATTTTACCTTCTGCAATTGAAATGTGTGAACTTTAGGTGTTATGGGGGATGGGCAGCACCTAATATATACTTCTTGGGGTTTGCTGGGTTGTGAAGTTTGGCAATATCCGTATCGGTGGACTTTCCGGAATTTACAATGCGCGTAATTATTTTATAGGTTGGGGTTGAAGTTCTTTTACTTGTCTATTTTGTGTTTATTCTGGAGTTCTTTTAGTGGTGATTGTTTATTTACTGCAATACTATAAGGACATCATGTCCGGGAGTATGATGTTCACAAGCTTATGCACCTAGAGGAACTCG MF-m0041 22
.......((((((((((.(((.(((.(((....(((((.................)))))......))).)))))).))))))))))((((((((((.(((((((((...((((.((((((.((((.....(((....(((.(.((((((((.(((((.((..((((......))))..))))))).)))))))).))))...)))...)))).))))))))))..)))).....(((((..((.(((((....(((((((((((((.(((((((((........))))).....)))).))))))......))))))).))))).))..)))))))))))))))))))).......
**********ATATGTTCTAGCTTGGGGATT************************************************************************************************************************************************************************************************************************************************************************************************************************************** MF-m0041-5p 22
--------TCATATGTTCTAGCTTGGGGA---------------------------------------------------------------------------------------------------------------------------------------------------------------------------------------------------------------------------------------------------------------------------------------------------------------------------------------- t0792837 2
---------CATATGTTCTAGCTTGGGGAT--------------------------------------------------------------------------------------------------------------------------------------------------------------------------------------------------------------------------------------------------------------------------------------------------------------------------------------- t0240893 4
---------CATATGTTCTAGCTTGGGGATT-------------------------------------------------------------------------------------------------------------------------------------------------------------------------------------------------------------------------------------------------------------------------------------------------------------------------------------- t1828607 1
----------ATATGTTCTAGCTTGGGGATT-------------------------------------------------------------------------------------------------------------------------------------------------------------------------------------------------------------------------------------------------------------------------------------------------------------------------------------- t0055198 13
----------ATATGTTCTAGCTTGGGGATTT------------------------------------------------------------------------------------------------------------------------------------------------------------------------------------------------------------------------------------------------------------------------------------------------------------------------------------- t1794379 1
-----------TATGTTCTAGCTTGGGGATTTT------------------------------------------------------------------------------------------------------------------------------------------------------------------------------------------------------------------------------------------------------------------------------------------------------------------------------------ t0938904 1
//
mireap-plant
MF-m0042 Chr11:46682874:46683076:- 203(nt) -32.10(kcal/mol)
TAAAATATGTTATCAGTCCTTATACTTTTCGTTGTTAAATTTAGGTTCATTACTAAATTATTTTGTAGTTACGTAGTTATCAATTGAGTTTTTTTTATTTAAAAATGTTACACTAATAAATTTAATGAAATTTATTTAATGATGTTAATAGTTAGACTTGATATTTGAAATTTGGAAAGTAGAGAGACTAAATTTATAAAAAT MF-m0042 5
.....((((.....(((((((.(((((((((...(((((((((((((.(((((..((((((...))))))..)))))(((((.((((((...(((((((.(((..(((((...)))))..))))))))))...)))))))))))..........))))))).))))))....)))))))))))).)))).....)))).....
**************************************************************************************************************************************************************************TTTGGAAAGTAGAGAGACTAAAT********** MF-m0042-3p 5
--------------------------------------------------------------------------------------------------------------------------------------------------------------------------TTTGGAAAGTAGAGAGACTAAAT---------- t0365021 3
--------------------------------------------------------------------------------------------------------------------------------------------------------------------------TTTGGAAAGTAGAGAGACTAAATT--------- t0575220 2
//
mireap-plant
MF-m0043 Chr11:47661590:47661732:- 143(nt) -66.50(kcal/mol)
AAGGCTCTGATTGGTATGGAGGATGGAAAAGAGTGAGGAATGGTTAAGCTACAAAGTGAGAAAATGGTTATGAATCTTAACCATTTGATTTAACAAATTTTCCATCCTCACTCTTTTTCATCCTTCATACCAAGCAAAGGCTA MF-m0043 77
.((.((.((.(((((((((((((((((((((((((((((.(((..((..........((..(((((((((.......)))))))))..)).......))..)))))))))))))))))))))))))))))))).)).)).)).
**********TTGGTATGGAGGATGGAAAAG**************************************************************************************************************** MF-m0043-5p 73
******************************************************************************************************************TTTTCATCCTTCATACCAAGC******** MF-m0043-3p 3
----------TTGGTATGGAGGATGGAAA------------------------------------------------------------------------------------------------------------------ t4221888 1
----------TTGGTATGGAGGATGGAAAAG---------------------------------------------------------------------------------------------------------------- t0007426 72
-------------------AGGATGGAAAAGAGTGAGGAA------------------------------------------------------------------------------------------------------- t0967296 1
-----------------------------------------------------------------------------------------------------------------TTTTTCATCCTTCATACCAAG--------- t0628464 2
------------------------------------------------------------------------------------------------------------------TTTTCATCCTTCATACCAAGCAAA----- t3708976 1
//
mireap-plant
MF-m0044 Chr12:3306901:3306975:+ 75(nt) -21.60(kcal/mol)
TTTAAGTAGTGGTGTCGTGGTGTAGTTGGTTATCACGTCTGTCTAACACAAGTCCTGGCGACGCCAGTAAATTTT MF-m0044 627
......((.(((((((((.(.(.(.(((((((.((....))..)))).))).)).).))))))))).))......
**********GGTGTCGTGGTGTAGTTGGTT******************************************** MF-m0044-5p 627
---------TGGTGTCGTGGTGTAGTTGGTT-------------------------------------------- t2417526 1
----------GGTGTCGTGGTGTAGTTG----------------------------------------------- t0177261 5
----------GGTGTCGTGGTGTAGTTGG---------------------------------------------- t0010245 55
----------GGTGTCGTGGTGTAGTTGGT--------------------------------------------- t0002551 179
----------GGTGTCGTGGTGTAGTTGGTT-------------------------------------------- t0001043 376
-----------GTGTCGTGGTGTAGTTGGT--------------------------------------------- t5274441 1
-----------GTGTCGTGGTGTAGTTGGTT-------------------------------------------- t3295663 1
-----------GTGTCGTGGTGTAGTTGGTTAT------------------------------------------ t0657832 2
-----------GTGTCGTGGTGTAGTTGGTTATC----------------------------------------- t4193306 1
-----------GTGTCGTGGTGTAGTTGGTTATCA---------------------------------------- t0202401 4
------------TGTCGTGGTGTAGTTGGTT-------------------------------------------- t0489008 2
//
mireap-plant
MF-m0045 Chr12:19628936:19629024:+ 89(nt) -35.40(kcal/mol)
AGAGGAGGCATCCAAAGGGATCGCATTGATCCTTTATTTTTCTTCCTTCACAATTTTGGATCATGCTATCCCTTCGGATTTTTCCTTTG MF-m0045 11
((((((((.((((.(((((((.((((.(((((.........................))))))))).))))))).)))).)))))))).
**********TCCAAAGGGATCGCATTGATCC********************************************************* MF-m0045-5p 11
----------TCCAAAGGGATCGCATTGA------------------------------------------------------------ t4691610 1
----------TCCAAAGGGATCGCATTGAT----------------------------------------------------------- t2884431 1
----------TCCAAAGGGATCGCATTGATC---------------------------------------------------------- t0631625 2
----------TCCAAAGGGATCGCATTGATCC--------------------------------------------------------- t0108550 7
//
mireap-plant
MF-m0046 Chr12:20129696:20129857:+ 162(nt) -25.10(kcal/mol)
ATACAATATGGGATAGTTTGAATTCTTATTGAGGCTTTTTCTTCCTAAATTATTTATTTATTTCATATAGCATATAGAAGGAAATTGATTTCATATAGAAAGTATAGATAGATTACTATGTATCGACTGAACCAATGACTATTCATGATTCCATAATTGAAT MF-m0046 67
...(((((((((((....(((((..((((((..(((((((......((((((...((((.((((.((((...)))))))).)))))))))).....)))))))(((.((((....)))).))).........))))))..)))))..))))))).))))...
*********************************************************************************************************************************AACCAATGACTATTCATGATTCC********** MF-m0046-3p 65
----------------------------------------------------------------------------------------------------------------------TGTATCGACTGAACCAATGACTAT-------------------- t2597151 1
---------------------------------------------------------------------------------------------------------------------------CGACTGAACCAATGACTATTC------------------ t3112377 1
-------------------------------------------------------------------------------------------------------------------------------TGAACCAATGACTATTCATGATTCC---------- t0651554 2
--------------------------------------------------------------------------------------------------------------------------------GAACCAATGACTATTCATGATT------------ t1738916 1
---------------------------------------------------------------------------------------------------------------------------------AACCAATGACTATTCATGAT------------- t2034639 1
---------------------------------------------------------------------------------------------------------------------------------AACCAATGACTATTCATGATTC----------- t0064586 11
---------------------------------------------------------------------------------------------------------------------------------AACCAATGACTATTCATGATTCC---------- t0014211 41
---------------------------------------------------------------------------------------------------------------------------------AACCAATGACTATTCATGATTCCA--------- t0097211 8
----------------------------------------------------------------------------------------------------------------------------------ACCAATGACTATTCATGATTCC---------- t2828688 1
//
mireap-plant
MF-m0047 Chr12:20974636:20974748:+ 113(nt) -57.60(kcal/mol)
AAATGACTGTTGAATTTTTGTTGTCCACGCGCGACACGCACTGCATTTGTGCTTTTTCAAAGCTTTGTATGTGTGTTTCGCGCGTGGACGACGTAAATTAACAAGTCATTATA MF-m0047 218
.((((((((((((.(((.((((((((((((((((.((((((((((.....(((((...)))))..)))).)))))).)))))))))))))))).)))))))).)))))))...
********************TTGTCCACGCGCGACACGCAC************************************************************************ MF-m0047-5p 37
************************************************************************GTGTTTCGCGCGTGGACGACG******************** MF-m0047-3p 181
--------------------TTGTCCACGCGCGACACGCA------------------------------------------------------------------------- t1198405 1
--------------------TTGTCCACGCGCGACACGCAC------------------------------------------------------------------------ t0016765 36
---------------------------------------------------------------------TGTGTGTTTCGCGCGTGGACGAC--------------------- t4939943 1
---------------------------------------------------------------------TGTGTGTTTCGCGCGTGGACGACG-------------------- t0012350 46
-----------------------------------------------------------------------TGTGTTTCGCGCGTGGACGAC--------------------- t5368677 1
-----------------------------------------------------------------------TGTGTTTCGCGCGTGGACGACG-------------------- t1488376 1
------------------------------------------------------------------------GTGTTTCGCGCGTGGACGACG-------------------- t0004312 114
-------------------------------------------------------------------------TGTTTCGCGCGTGGACGACG-------------------- t0048271 14
-------------------------------------------------------------------------TGTTTCGCGCGTGGACGACGTA------------------ t2928611 1
---------------------------------------------------------------------------TTTCGCGCGTGGACGACGTA------------------ t1739000 1
---------------------------------------------------------------------------TTTCGCGCGTGGACGACGTAAA---------------- t3300270 1
---------------------------------------------------------------------------TTTCGCGCGTGGACGACGTAAAT--------------- t4949824 1
//
mireap-plant
MF-m0048 Chr12:289268:289427:- 160(nt) -38.90(kcal/mol)
GGAGGCCCCGAGTAAGATTGTGTTTTTTTCTCTCTCATCAAAAAAATTGCAAAGTAATCTCAAGTTACAAATTGATGAAATTTTAACAGAGTTAACGGATAAGGATTAATTTGCCTATTTTATGAGTAGAGGGCAAAATGCAATCTGACTCTTAGTATAC MF-m0048 5
((.....))((((.((((((((((((.(((((((((((....(((((.(((((.((((((...((((....(((.(((....))).)))...))))......)))))).)))))..)))))))))).)))))).)))))))))))).)))).........
*******************************************************************************************************************************AGAGGGCAAAATGCAATCTGACT********** MF-m0048-3p 5
-------------------------------------------------------------------------------------------------------------------------------AGAGGGCAAAATGCAATCTGA------------ t1174439 1
-------------------------------------------------------------------------------------------------------------------------------AGAGGGCAAAATGCAATCTGACT---------- t0338758 3
-------------------------------------------------------------------------------------------------------------------------------AGAGGGCAAAATGCAATCTGACTC--------- t1635138 1
//
mireap-plant
MF-m0049 Chr12:462634:462773:- 140(nt) -43.50(kcal/mol)
ATTAAGGGGCTTGGATGAACGGTGCGTTTACTTGTGGTTAGCGTAAAAACAGCGGTGATGGTGGGATTAAATATTGTAGCGACACTGTAGGGTGAGATAAAAAAATAAGCTAAACGCACCGCCCGCCCAAACCCACCCTA MF-m0049 8
......(((.((((.((..((((((((((((((((..............(.((((((.((.((.(((.....))).)).)).)))))).)..............))))).)))))))))))..)).)))).)))......
**********TTGGATGAACGGTGCGTTTACTT*********************************************************************************************************** MF-m0049-5p 7
----------TTGGATGAACGGTGCGTTTACTT----------------------------------------------------------------------------------------------------------- t0122569 6
------------GGATGAACGGTGCGTTTA-------------------------------------------------------------------------------------------------------------- t3810657 1
----------------------------------------------------------------------------------------------------AAAAATAAGCTAAACGCACCGC------------------ t1059195 1
//
mireap-plant
MF-m0050 Chr12:10050882:10051132:- 251(nt) -86.40(kcal/mol)
GGTTGCTTTTGATTTGTTGTTGTAGGAGGGCTAAAAAAAACAGAAAATTTTATTTTAAAAAAATCCCAAAATTAGTGGCGTTTTTTAAAAAAGCGCCGCTAAAAGTCATATCAAATAGTGGCGTTTGTGAAATAAACACCGTTAAAAAACACTACTATTAGCGGCGTTTTTGACCAAACGCCGCTATAGAATATTACTTTTAGCGGCGTTTTCTTCCTAAGCGCCTCTAAAGAACATGATCTTTAGCGGCG MF-m0050 11
.((((((...((((((((.((...((((((((.........................(((((((.(((.......))).)))))))...(((((((((((((((((.((((...(((((((((((((.(....((((.(((((((............))))))).))))....))))))))))))))...)))).))))))))))))))))).......))).))))).)).)))).))))...)))))).
**********GATTTGTTGTTGTAGGAGGGCTA************************************************************************************************************************************************************************************************************************** MF-m0050-5p 11
----------GATTTGTTGTTGTAGGAGGGCTA-------------------------------------------------------------------------------------------------------------------------------------------------------------------------------------------------------------------------- t0065542 11
//
mireap-plant
MF-m0051 Chr12:18746080:18746351:- 272(nt) -45.70(kcal/mol)
CTAGATCTTGGGAAGCACGATATGACAAAATTAATTGATATTAGAGATGGTAGTACAAATTTACAGAATAAAACTAGTAGTAAATTTTTTTTTACAAAATAGGGGAGAATGGTGGATGAAAAACAACTTTGAGAAATATTTCAAAACTAACTTGAATGTCTTTCTTAGGCTTCTTCCATCTCTTTTTATAGGAAAAATTTTGAACTCTATTTTATTTCATTTGAATCCCGTACAATTTTTCTGATAAGGATGATGTCTCATATTTGATTTAA MF-m0051 5
.((((((...........(((((((....((((.((..(((((((((.(((.((((..(((((..((((((((.(((.((((((((((((((........((((((((.(((.(((.(.........(((((((((...(((((.......)))))....)))))))))).))).)))))))))))...)))))))))))...))))))))))))))....)))))...)))).))))))))))))..))))))...))))))).)))))).
***********************************************************************************************************************************************************************************************************************************************TCTGATAAGGATGATGTCTCATA********** MF-m0051-3p 5
-----------------------------------------------------------------------------------------------------------------------------------------------------------------------------------------------------------------------------------------------TCTGATAAGGATGATGTCTCATA---------- t0207957 4
-----------------------------------------------------------------------------------------------------------------------------------------------------------------------------------------------------------------------------------------------TCTGATAAGGATGATGTCTCATAT--------- t2446296 1
//
mireap-plant
MF-m0052 Chr12:21256758:21257068:- 311(nt) -52.10(kcal/mol)
TGCTACTATTTTATTGTTATTGTTTGGATATTACATAACTCTTGTTTTATAGTTAATTTTGCTATTATTTTAAAGTCATTTGCTTGCTAAGTTGCAATCATCTTAGTGTTATCTAAGTATAACGATTTTTTTAATGTATTTTCAATTTGTTGAGATTCATTTATTTTAATATTTTTAGTGTAATTGATGTATTATATTTTTAACATTTATTTTTATATAAAAAATAATCTAAAAAAATTAATACGGGTGAACTGGGTTGGGTTCAGGTTTAGCATTATTAATCTAAGCTTGGCTTGGGTAGAATTTATGCC MF-m0052 13
.(((........((((((((..((((((((.(((..(((....)))..(((((.......)))))...............((.((((......)))).)).....))).)))))))).)))))))).............((((((....)))))).(((.((((.((((.....)))).)))).)))(((((((.((((((.....((((((((.....)))))))).....)))))))))))))..((((((......)))))))))...((((.(((.((((((((...))))))))..)))..)))).
**********TTATTGTTATTGTTTGGATATTA************************************************************************************************************************************************************************************************************************************************************************************** MF-m0052-5p 13
---------TTTATTGTTATTGTTTGGATATTA-------------------------------------------------------------------------------------------------------------------------------------------------------------------------------------------------------------------------------------------------------------------------------------- t0645312 2
----------TTATTGTTATTGTTTGGATATTA-------------------------------------------------------------------------------------------------------------------------------------------------------------------------------------------------------------------------------------------------------------------------------------- t0093673 8
-----------TATTGTTATTGTTTGGATATTA-------------------------------------------------------------------------------------------------------------------------------------------------------------------------------------------------------------------------------------------------------------------------------------- t3432611 1
------------ATTGTTATTGTTTGGATATTA-------------------------------------------------------------------------------------------------------------------------------------------------------------------------------------------------------------------------------------------------------------------------------------- t0617895 2
//
mireap-plant
MF-m0053 Chr13:2035960:2036170:+ 211(nt) -74.90(kcal/mol)
GACTTAAATTTTTGAACACCGAAGTAAAGCCATGTATTCCTCTGCCGTAGGCACTAAGTCAACCTTCCCGAACGTGAAACAACTGTAAGTAGGGTTCCAAAATTTTGTGAGAGCCTGAAATAGATGCTTGTCTACCTCCATATCAAGCAGATAAGGCAAATCCCCGGAATGAACCGAATGGCTTTACTTCGGTGTTCAAAAATTTAAGTCG MF-m0053 35
(((((((((((((((((((((((((((((((((.........((((...)))).............(((..((...............)).)))((((((....))).))).((((....((..((((((.............))))))..)))))).......(((......))).))))))))))))))))))))))))))))))))).
**********TTTGAACACCGAAGTAAAGCCA*********************************************************************************************************************************************************************************** MF-m0053-5p 33
************************************************************************************************************************************************************************************GCTTTACTTCGGTGTTCAAAAA********* MF-m0053-3p 2
----------TTTGAACACCGAAGTAAAGCC------------------------------------------------------------------------------------------------------------------------------------------------------------------------------------ t0710101 2
----------TTTGAACACCGAAGTAAAGCCA----------------------------------------------------------------------------------------------------------------------------------------------------------------------------------- t0045868 15
----------TTTGAACACCGAAGTAAAGCCAT---------------------------------------------------------------------------------------------------------------------------------------------------------------------------------- t0083294 9
-----------TTGAACACCGAAGTAAAGCCA----------------------------------------------------------------------------------------------------------------------------------------------------------------------------------- t0843628 2
-----------TTGAACACCGAAGTAAAGCCAT---------------------------------------------------------------------------------------------------------------------------------------------------------------------------------- t0164103 5
---------------------------------------------------------------------------------------------------------------------------------------------------------------------------------ATGGCTTTACTTCGGTGTTCAAA----------- t1408245 1
----------------------------------------------------------------------------------------------------------------------------------------------------------------------------------TGGCTTTACTTCGGTGTTCAA------------ t4601357 1
//
mireap-plant
MF-m0054 Chr13:2615814:2616012:+ 199(nt) -83.70(kcal/mol)
ATATTGTTTCAATTTAGTCTTGATTCTACAAAAATTAACCCTTAACGTTTACACATTGTGTAATTTGGTCCTTTTTCCCCTCCTATTTTGCTTTTCTTTGTGACAAATGAAAGTAAAACAGCAAAACAAAGACCACATTGCACATTGTGTAAATGTTGAGGGTTATTATTTTGGAATCAAGACTACATTGACACAGTTT MF-m0054 6
..(((((.(((((.((((((((((((((.(((...((((((((((((((((((((.((((((((.(((((.(((........((.((((((((((.((((...)))).)))))))))).))......)))))))).)))))))).))))))))))))))))))))...))))))))))))))))).))))).)))))..
************************************************************************************************************************************************************************TTTTGGAATCAAGACTACATT********** MF-m0054-3p 5
----------------------------------------------------------------------------------------------------------------------------------------------CATTGTGTAAATGTTGAGGGT------------------------------------ t1075647 1
------------------------------------------------------------------------------------------------------------------------------------------------------------------------TTTTGGAATCAAGACTACAT----------- t0413546 2
------------------------------------------------------------------------------------------------------------------------------------------------------------------------TTTTGGAATCAAGACTACATT---------- t0338796 3
//
mireap-plant
MF-m0055 Chr13:5796697:5796835:+ 139(nt) -49.10(kcal/mol)
CTCTTCGTATTCTTCCACAGCTTTCTTGAACTGCAATTTCATGTAATCAGATCATTCATTCATTCATTGTCGTTGATGGTGCTGCATACATACGAGCACGTTGTTGCGGTTCAATAAAGCTGTGGGAAGATACAAACAG MF-m0055 53
......(((((.((((((((((((.((((((((((((((((((((..(((((((((.((.((.....))..)).)))))).)))..)))))..)))......)))))))))))).)))))))))))).)))))......
************************************************************************************************************GTTCAATAAAGCTGTGGGAAG********** MF-m0055-3p 53
---------------------------------------------------------------------------------------------------------GCGGTTCAATAAAGCTGTGGGAA----------- t0398939 3
---------------------------------------------------------------------------------------------------------GCGGTTCAATAAAGCTGTGGGAAG---------- t0077754 9
-----------------------------------------------------------------------------------------------------------GGTTCAATAAAGCTGTGGGAAG---------- t4592441 1
------------------------------------------------------------------------------------------------------------GTTCAATAAAGCTGTGGGAA----------- t0739549 2
------------------------------------------------------------------------------------------------------------GTTCAATAAAGCTGTGGGAAG---------- t0024205 26
------------------------------------------------------------------------------------------------------------GTTCAATAAAGCTGTGGGAAGA--------- t3330070 1
-------------------------------------------------------------------------------------------------------------TTCAATAAAGCTGTGGGAAG---------- t0099220 8
-------------------------------------------------------------------------------------------------------------TTCAATAAAGCTGTGGGAAGAT-------- t5080990 1
--------------------------------------------------------------------------------------------------------------TCAATAAAGCTGTGGGAAGATA------- t3097179 1
--------------------------------------------------------------------------------------------------------------TCAATAAAGCTGTGGGAAGATACA----- t3859207 1
//
mireap-plant
MF-m0056 Chr13:8474686:8475041:+ 356(nt) -91.80(kcal/mol)
GTCGACCAAATGGAGGCGGGACACGTGTTTATCGAAGATATCAGGGATGCAATAGTTACAAATCGTCGGATAGAGAGGTCGATGAATGTAGAAATATATTCACAACGTCTGAAAACGTTTTGAGTTAGTGAGACCATTGGTCGTCGACCAGGGTATACCACCTAGGTTCTATAGAGCTGATCTCCGAAACAGACGGTACGAGTGTAGGAGATTCAAAACACTTCATTATCTATGTGCGCATGTTGTGGCAGCGTATGCTAAAGTGAACCTTAATGTTGAATAATATGTCGATGATGTGTACACGCTCGAGCGCACATTGCGTGTCTGGAAAAATGAGTTCCCCATCTTGCCTGACC MF-m0056 6
((((..((...(((((.(((((.(((.(((..........(((((.(((((((.((((((.((((((((((((.(((((...((((((((....)))))))).(((((......)))))........(((..(((.((((((...)))))))))....)))...(((((....)))))(((((((...(((..((...))..))).)))))))......))))).))))).......(((((((((..((((((..................)))))).)))))))))))))))).))))..(((....))).))))))))).)))))))).))).))))))).)))))..)))).
**********TGGAGGCGGGACACGTGTTTAT************************************************************************************************************************************************************************************************************************************************************************************************************************************ MF-m0056-5p 6
----------TGGAGGCGGGACACGTGTTTAT------------------------------------------------------------------------------------------------------------------------------------------------------------------------------------------------------------------------------------------------------------------------------------------------------------------------------------ t0268588 3
----------TGGAGGCGGGACACGTGTTTATC----------------------------------------------------------------------------------------------------------------------------------------------------------------------------------------------------------------------------------------------------------------------------------------------------------------------------------- t0839221 2
-------------AGGCGGGACACGTGTTTATCGAAG------------------------------------------------------------------------------------------------------------------------------------------------------------------------------------------------------------------------------------------------------------------------------------------------------------------------------- t3527143 1
//
mireap-plant
MF-m0057 Chr13:9688185:9688283:+ 99(nt) -71.50(kcal/mol)
CGCGTCCACGTCAGTGCGAGTTGCTGACGTGGCAACAAATTGCGCCCTCTAGGACGCGATTTGCTACCACATCAGCAACTCACGCTGACGTGGACGTGA MF-m0057 15
((((((((((((((((.((((((((((.((((...(((((((((((.....)).)))))))))...)))).)))))))))).)))))))))))))))).
**********TCAGTGCGAGTTGCTGACGTG******************************************************************** MF-m0057-5p 14
----------TCAGTGCGAGTTGCTGACGT--------------------------------------------------------------------- t0468235 2
----------TCAGTGCGAGTTGCTGACGTG-------------------------------------------------------------------- t0078052 9
-----------CAGTGCGAGTTGCTGACGTGG------------------------------------------------------------------- t0445301 2
------------AGTGCGAGTTGCTGACGTGG------------------------------------------------------------------- t5273711 1
----------------CGAGTTGCTGACGTGGCAACAAA------------------------------------------------------------ t4810596 1
//
mireap-plant
MF-m0058 Chr13:9805234:9805487:+ 254(nt) -41.20(kcal/mol)
AAGACATTAAAGGATTTGTCACAATCAGTTACGTAGAAAATATTAATAAAAAAAAGAAAATTTGGAAAATTTCATTTTGAATTCGCATTTTAAAATCAATGAAAAAGTTTGAGTTAAATAAGATTGTATTCCAGTGCTTTTGACAATAATTCCATTTATTTTTAAAATGAATCGAAAACTTTAAATATGATTTTAATAACAATTAATCAAAAGCATTTTTCATGTAGTTTGGCATGACAAATCCATTTCATCTC MF-m0058 12
.(((....((.((((((((((...((((.(((((.(((((......................((((((((((.((((..((((((.(((((............))))).)))))))))).)))))...)))))((((((((((......(((.((((((((...)))))))).)))....(((((......)))))..........))))))))))))))))))))..))))..)))))))))).))...))).
******************************************************************************************************************************************************************************************************************************TGTAGTTTGGCATGACAAATCC********** MF-m0058-3p 12
-----------------------------------------------------------------------------------------------------------------------------------------------------------------------------------------------------------------------------ATGTAGTTTGGCATGACAAATC----------- t3576772 1
-----------------------------------------------------------------------------------------------------------------------------------------------------------------------------------------------------------------------------ATGTAGTTTGGCATGACAAATCCA--------- t0337429 3
------------------------------------------------------------------------------------------------------------------------------------------------------------------------------------------------------------------------------TGTAGTTTGGCATGACAAATCC---------- t0185639 5
------------------------------------------------------------------------------------------------------------------------------------------------------------------------------------------------------------------------------TGTAGTTTGGCATGACAAATCCA--------- t0832772 2
------------------------------------------------------------------------------------------------------------------------------------------------------------------------------------------------------------------------------TGTAGTTTGGCATGACAAATCCAT-------- t4749301 1
//
mireap-plant
MF-m0059 Chr13:12732444:12732529:+ 86(nt) -27.90(kcal/mol)
ATCGTCAGATTCGATCATAACGTCCAGGCCGGGTTTGGGGTGTTACAATTTAAGGTGGGTTTGGATGGATGGTGAGATCTATTTAG MF-m0059 7
......(((((..(((((..((((((((((.(.((((((.((...)).)))))).).)))))))))).)))))..)))))......
************GATCATAACGTCCAGGCCGGGTT*************************************************** MF-m0059-5p 1
******************************************************GTGGGTTTGGATGGATGGTGAG********** MF-m0059-3p 5
-------------ATCATAACGTCCAGGCCGGGTTTG------------------------------------------------- t3639890 1
-------------------------AGGCCGGGTTTGGGGTGTTACAAT------------------------------------- t3124112 1
------------------------------------------------------GTGGGTTTGGATGGATGGTGA----------- t0809751 2
------------------------------------------------------GTGGGTTTGGATGGATGGTGAG---------- t0554876 2
------------------------------------------------------GTGGGTTTGGATGGATGGTGAGA--------- t3310861 1
//
mireap-plant
MF-m0060 Chr13:14815829:14815929:+ 101(nt) -28.50(kcal/mol)
AGTTGAATGATTTTAACCTTTTAAGTGGGAGTGAGAAACTATTCCTTCGTGAGGTTTTCACCTCCGTATAGGATAGTAGATCGCTTTCGGAATACATCGAT MF-m0060 542
.((((((....))))))........(((((((((...(((((.(((.((.(((((....)))))))...))))))))...)))))))))............
********************************************************************TAGGATAGTAGATCGCTTTCGGA********** MF-m0060-3p 540
------------------------------------------------------------------TATAGGATAGTAGATCGCTTTCGG----------- t0006792 78
-------------------------------------------------------------------ATAGGATAGTAGATCGCTT--------------- t0745600 2
-------------------------------------------------------------------ATAGGATAGTAGATCGCTTTC------------- t2971705 1
-------------------------------------------------------------------ATAGGATAGTAGATCGCTTTCGG----------- t0167606 5
-------------------------------------------------------------------ATAGGATAGTAGATCGCTTTCGGA---------- t0005447 93
--------------------------------------------------------------------TAGGATAGTAGATCGCTT--------------- t4203830 1
--------------------------------------------------------------------TAGGATAGTAGATCGCTTTCGG----------- t0010955 52
--------------------------------------------------------------------TAGGATAGTAGATCGCTTTCGGA---------- t0003652 130
--------------------------------------------------------------------TAGGATAGTAGATCGCTTTCGGAA--------- t0004185 116
--------------------------------------------------------------------TAGGATAGTAGATCGCTTTCGGAAT-------- t2484392 1
---------------------------------------------------------------------AGGATAGTAGATCGCTTTCGGA---------- t0292742 3
---------------------------------------------------------------------AGGATAGTAGATCGCTTTCGGAA--------- t0026654 24
---------------------------------------------------------------------AGGATAGTAGATCGCTTTCGGAAT-------- t0029963 21
----------------------------------------------------------------------GGATAGTAGATCGCTTTCGGA---------- t1180998 1
----------------------------------------------------------------------GGATAGTAGATCGCTTTCGGAA--------- t0365199 3
----------------------------------------------------------------------GGATAGTAGATCGCTTTCGGAAT-------- t0234030 4
----------------------------------------------------------------------GGATAGTAGATCGCTTTCGGAATA------- t4203907 1
-----------------------------------------------------------------------GATAGTAGATCGCTTTCGG----------- t2123332 1
-----------------------------------------------------------------------GATAGTAGATCGCTTTCGGAA--------- t0710083 2
-----------------------------------------------------------------------GATAGTAGATCGCTTTCGGAATA------- t1817037 1
------------------------------------------------------------------------ATAGTAGATCGCTTTCGGAATACA----- t2077149 1
-------------------------------------------------------------------------TAGTAGATCGCTTTCGGAATACAT---- t4446954 1
//
mireap-plant
MF-m0061 Chr13:17414127:17414203:+ 77(nt) -22.20(kcal/mol)
ACATGCTTTTCCTGACATGTCAGTAGAAAGCTCGCCCAAATGGACAAGTTTTCTTGCTAACTGTGCAGAAAGCGCAC MF-m0061 13
...((((((..((((((.((.(((((((((((.(.((....)).).))))))).)))).))))).)))))))))...
**********CCTGACATGTCAGTAGAAAGCTC******************************************** MF-m0061-5p 13
----------CCTGACATGTCAGTAGAAAGCTC-------------------------------------------- t0352424 3
-----------CTGACATGTCAGTAGAAAGCT--------------------------------------------- t0556543 2
-----------CTGACATGTCAGTAGAAAGCTC-------------------------------------------- t0340670 3
-----------CTGACATGTCAGTAGAAAGCTCGC------------------------------------------ t0355045 3
------------TGACATGTCAGTAGAAAGCTCGCC----------------------------------------- t4328245 1
-------------GACATGTCAGTAGAAAGC---------------------------------------------- t4305682 1
//
mireap-plant
MF-m0062 Chr13:30414548:30414878:+ 331(nt) -85.60(kcal/mol)
ATTTGGTTTTAGTCCCTCTACTATGCTGAAATGTGAGATTTAAATCCACCAACATTAATTTGGAATAATCTAGCCCATCTACTTTTATAGTGTTACTAGTTCCTTGAGTTAAAGTGATAACAACTTTGAACATTTAGCTGACATGTTAATTTATTATTGATTGAACACGGTAAATTGAATTTTCTCATGGACCCTGACTACATGCTTCAACACTTTAAGGATAGCAACTAAGGCTATTATCAATTTTAACCTAATAGAGGGATCAAATTATGTCAAAATAAACAAGGGACTAAATCCAAATTTCAACATAGTAGAGGGACTAAAACTATAA MF-m0062 37
...((((((((((((((((((((((.((((((.((.((((((..(((.......(((.(((((.(((((....(((.((((..((((.((((((...((((((.(((((((((((.......))))))).((.((.((((...((((...(((....)))...)))))))).)).))......)))).)))............)))..)))))).))))((((((.......))))))................))))))).....))))).))))).))).....))).)))))))).)))))).))))))))))))))))))))))...
************************************************************************************************************************************************************************************************************************************************************************************************************TTTCAACATAGTAGAGGGACT********** MF-m0062-3p 36
----------------------------------------------------------------------------------------------------------------------AACAACTTTGAACATTTAGCTGAC--------------------------------------------------------------------------------------------------------------------------------------------------------------------------------------------- t4439807 1
-----------------------------------------------------------------------------------------------------------------------------------------------------------------------------------------------------------------------------------------------------------------------------------------------------------ATTTCAACATAGTAGAGGGAC----------- t0113324 7
------------------------------------------------------------------------------------------------------------------------------------------------------------------------------------------------------------------------------------------------------------------------------------------------------------TTTCAACATAGTAGAGGGACT---------- t0022186 28
--------------------------------------------------------------------------------------------------------------------------------------------------------------------------------------------------------------------------------------------------------------------------------------------------------------TCAACATAGTAGAGGGACTAA-------- t4465131 1
//
mireap-plant
MF-m0063 Chr13:33767800:33767997:+ 198(nt) -79.50(kcal/mol)
ATTTGCTCCTTTTGTACGTGGCGGGAGATATTGGAGGGAAAACCATTTTCTTACAAACGTATCTCTTAGATATTAGAAAAATAAAAGACCGAATTTAAAGATAAGATTATTAGAAACTGGTGGATTTGGGCCGAAGTAAAAAATGCTAATATTTTTTTTCCCTCCAATATCTCCCGCCATATACATAAGGAGCAAATA MF-m0063 14
(((((((((((.((((.((((((((((((((((((((((((((((.(((((........(((((.((((((.....................)))))))))))........))))).))))((.......))......(((((((....))))))))))))))))))))))))))))))).)))).))))))))))).
**********TTTGTACGTGGCGGGAGATAT*********************************************************************************************************************************************************************** MF-m0063-5p 14
--------CTTTTGTACGTGGCGGGAGAT------------------------------------------------------------------------------------------------------------------------------------------------------------------------- t4498355 1
----------TTTGTACGTGGCGGGAGATAT----------------------------------------------------------------------------------------------------------------------------------------------------------------------- t0050957 13
//
mireap-plant
MF-m0064 Chr13:38330515:38330602:+ 88(nt) -21.70(kcal/mol)
TACCCTTCTAAATGGGAGTGAGAAACTATTCCTTCGTAAGGTTTTCACCTCCGTATAGGATAGTAGATCGCTTTCGGAATACATCGGT MF-m0064 542
.(((........(((((((((...(((((.(((.((..((((....)))).))...))))))))...))))))))).........)))
*******************************************************TAGGATAGTAGATCGCTTTCGGA********** MF-m0064-3p 540
-----------------------------------------------------TATAGGATAGTAGATCGCTTTCGG----------- t0006792 78
------------------------------------------------------ATAGGATAGTAGATCGCTT--------------- t0745600 2
------------------------------------------------------ATAGGATAGTAGATCGCTTTC------------- t2971705 1
------------------------------------------------------ATAGGATAGTAGATCGCTTTCGG----------- t0167606 5
------------------------------------------------------ATAGGATAGTAGATCGCTTTCGGA---------- t0005447 93
-------------------------------------------------------TAGGATAGTAGATCGCTT--------------- t4203830 1
-------------------------------------------------------TAGGATAGTAGATCGCTTTCGG----------- t0010955 52
-------------------------------------------------------TAGGATAGTAGATCGCTTTCGGA---------- t0003652 130
-------------------------------------------------------TAGGATAGTAGATCGCTTTCGGAA--------- t0004185 116
-------------------------------------------------------TAGGATAGTAGATCGCTTTCGGAAT-------- t2484392 1
--------------------------------------------------------AGGATAGTAGATCGCTTTCGGA---------- t0292742 3
--------------------------------------------------------AGGATAGTAGATCGCTTTCGGAA--------- t0026654 24
--------------------------------------------------------AGGATAGTAGATCGCTTTCGGAAT-------- t0029963 21
---------------------------------------------------------GGATAGTAGATCGCTTTCGGA---------- t1180998 1
---------------------------------------------------------GGATAGTAGATCGCTTTCGGAA--------- t0365199 3
---------------------------------------------------------GGATAGTAGATCGCTTTCGGAAT-------- t0234030 4
---------------------------------------------------------GGATAGTAGATCGCTTTCGGAATA------- t4203907 1
----------------------------------------------------------GATAGTAGATCGCTTTCGG----------- t2123332 1
----------------------------------------------------------GATAGTAGATCGCTTTCGGAA--------- t0710083 2
----------------------------------------------------------GATAGTAGATCGCTTTCGGAATA------- t1817037 1
-----------------------------------------------------------ATAGTAGATCGCTTTCGGAATACA----- t2077149 1
------------------------------------------------------------TAGTAGATCGCTTTCGGAATACAT---- t4446954 1
//
mireap-plant
MF-m0065 Chr13:41736468:41736568:+ 101(nt) -48.18(kcal/mol)
AGAGGAGGGATCCAAAGGGATCGCATTGATCCTTTATATTTATTTTTAAAAAGATTTTACCCTAATTTTGGATCATGCTATCCCTTTGGATTCCTCCTTTG MF-m0065 11
(((((((((((((((((((((.((((.(((((.....................................))))))))).))))))))))))))))))))).
**********TCCAAAGGGATCGCATTGATCC********************************************************************* MF-m0065-5p 11
----------TCCAAAGGGATCGCATTGA------------------------------------------------------------------------ t4691610 1
----------TCCAAAGGGATCGCATTGAT----------------------------------------------------------------------- t2884431 1
----------TCCAAAGGGATCGCATTGATC---------------------------------------------------------------------- t0631625 2
----------TCCAAAGGGATCGCATTGATCC--------------------------------------------------------------------- t0108550 7
//
mireap-plant
MF-m0066 Chr13:1087580:1087704:- 125(nt) -29.80(kcal/mol)
GTCACTTATCGCAAGCTTTTACTCGTCGAAATTAATTAAGTTATCAAGTATTTCAATCCAAATTGGAATTGTTTGATGATTTTGTGTATTTATTCAATGGAACTGAGAGTTGCGGATGGGAGGAG MF-m0066 579
.((.((((((((((.((((((.((((.(((((..((.(((((((((((.((((((((....))))))))..))))))))))).))..))...))).))))...)))))))))).))))))..)).
**********************************************************************************************CAATGGAACTGAGAGTTGCGG********** MF-m0066-3p 571
----------------------------------------------------------CAAATTGGAATTGTTTGATGA---------------------------------------------- t3442267 1
---------------------------------------------------------------TGGAATTGTTTGATGATTTTG----------------------------------------- t2874518 1
-------------------------------------------------------------------------------------------ATTCAATGGAACTGAGAGTTGCGG---------- t0111585 7
-------------------------------------------------------------------------------------------ATTCAATGGAACTGAGAGTTGCGGA--------- t3178045 1
--------------------------------------------------------------------------------------------TTCAATGGAACTGAGAGTTGCGG---------- t0530600 2
--------------------------------------------------------------------------------------------TTCAATGGAACTGAGAGTTGCGGA--------- t0111643 7
---------------------------------------------------------------------------------------------TCAATGGAACTGAGAGTTGCGGAT-------- t0052378 13
----------------------------------------------------------------------------------------------CAATGGAACTGAGAGTTGCG----------- t3543813 1
----------------------------------------------------------------------------------------------CAATGGAACTGAGAGTTGCGG---------- t0000957 402
----------------------------------------------------------------------------------------------CAATGGAACTGAGAGTTGCGGA--------- t0053048 13
----------------------------------------------------------------------------------------------CAATGGAACTGAGAGTTGCGGATG------- t0005566 92
-----------------------------------------------------------------------------------------------AATGGAACTGAGAGTTGCGG---------- t2289214 1
-----------------------------------------------------------------------------------------------AATGGAACTGAGAGTTGCGGA--------- t0097986 8
-----------------------------------------------------------------------------------------------AATGGAACTGAGAGTTGCGGAT-------- t5062754 1
-----------------------------------------------------------------------------------------------AATGGAACTGAGAGTTGCGGATG------- t0323793 3
-----------------------------------------------------------------------------------------------AATGGAACTGAGAGTTGCGGATGG------ t0210733 4
------------------------------------------------------------------------------------------------ATGGAACTGAGAGTTGCGGAT-------- t0155356 5
-------------------------------------------------------------------------------------------------TGGAACTGAGAGTTGCGGATG------- t0091729 8
-------------------------------------------------------------------------------------------------TGGAACTGAGAGTTGCGGATGGGA---- t0366522 3
--------------------------------------------------------------------------------------------------GGAACTGAGAGTTGCGGATGGGAG--- t5229170 1
---------------------------------------------------------------------------------------------------GAACTGAGAGTTGCGGATGGGAG--- t0412933 2
---------------------------------------------------------------------------------------------------GAACTGAGAGTTGCGGATGGGAGGA- t1874623 1
-----------------------------------------------------------------------------------------------------ACTGAGAGTTGCGGATGGGAGGA- t0533928 2
//
mireap-plant
MF-m0067 Chr13:1223331:1223552:- 222(nt) -121.50(kcal/mol)
GTGAGAATGGTGAATACAGGAATGGCTCTCTATGCCAATCTCGTTAAAGTGAGGGCTCTACCCTACCTCTATTTACGACTACACGTTGGCCCGTTCAGATTTAGGTGCTCAGTAGAAAGATAACCTATCACCTAAAGTTTTCATGACCACTTAGATTAGGGTGGAGCCCTCTCTTTACGAGGTTGGCGCAGAGAGCCATTCTTGTATTCACCATTCTCTACT MF-m0067 2474
(((((((((((((((((((((((((((((((.((((((((((((.((((.(((((((((((((((..((((....((((.....))))...........((((((((....((((.........))))))))))))(((.....)))....)))).))))))))))))))).)))))))))))))))).))))))))))))))))))))))))))))).)).
**********TGAATACAGGAATGGCTCTCT*********************************************************************************************************************************************************************************************** MF-m0067-5p 2440
***********************************************************************************************************************************************************************************************AGAGCCATTCTTGTATTCACC********** MF-m0067-3p 6
-TGAGAATGGTGAATACAGGAATGG----------------------------------------------------------------------------------------------------------------------------------------------------------------------------------------------------- t0258853 4
---AGAATGGTGAATACAGGAATG------------------------------------------------------------------------------------------------------------------------------------------------------------------------------------------------------ t3388595 1
---AGAATGGTGAATACAGGAATGGCT--------------------------------------------------------------------------------------------------------------------------------------------------------------------------------------------------- t5284344 1
----GAATGGTGAATACAGGAATGGCTC-------------------------------------------------------------------------------------------------------------------------------------------------------------------------------------------------- t0051632 13
------ATGGTGAATACAGGAATGGCT--------------------------------------------------------------------------------------------------------------------------------------------------------------------------------------------------- t0599111 2
-------TGGTGAATACAGGAATGGCTC-------------------------------------------------------------------------------------------------------------------------------------------------------------------------------------------------- t0003812 126
--------GGTGAATACAGGAATGGCTC-------------------------------------------------------------------------------------------------------------------------------------------------------------------------------------------------- t0417293 2
--------GGTGAATACAGGAATGGCTCT------------------------------------------------------------------------------------------------------------------------------------------------------------------------------------------------- t0063166 11
---------GTGAATACAGGAATGGCTCTC------------------------------------------------------------------------------------------------------------------------------------------------------------------------------------------------ t0020359 30
----------TGAATACAGGAATGGCTC-------------------------------------------------------------------------------------------------------------------------------------------------------------------------------------------------- t0223845 4
----------TGAATACAGGAATGGCTCT------------------------------------------------------------------------------------------------------------------------------------------------------------------------------------------------- t0121018 6
----------TGAATACAGGAATGGCTCTC------------------------------------------------------------------------------------------------------------------------------------------------------------------------------------------------ t0007609 70
----------TGAATACAGGAATGGCTCTCT----------------------------------------------------------------------------------------------------------------------------------------------------------------------------------------------- t0000114 2189
-----------GAATACAGGAATGGCTCTC------------------------------------------------------------------------------------------------------------------------------------------------------------------------------------------------ t2624433 1
------------AATACAGGAATGGCTCTCT----------------------------------------------------------------------------------------------------------------------------------------------------------------------------------------------- t5183289 1
----------------------------------CCAATCTCGTTAAAGTGAGGGC---------------------------------------------------------------------------------------------------------------------------------------------------------------------- t4012659 1
-----------------------------------CAATCTCGTTAAAGTGAGGGCTC-------------------------------------------------------------------------------------------------------------------------------------------------------------------- t1803704 1
------------------------------------AATCTCGTTAAAGTGAGGGCTC-------------------------------------------------------------------------------------------------------------------------------------------------------------------- t3233387 1
--------------------------------------TCTCGTTAAAGTGAGGGCTCTA------------------------------------------------------------------------------------------------------------------------------------------------------------------ t1112296 1
---------------------------------------------------------------------------------------------------------------------------------------------------------------GGTGGAGCCCTCTCTTTACGAGGT--------------------------------------- t3151385 1
---------------------------------------------------------------------------------------------------------------------------------------------------------------------------------------------AGAGAGCCATTCTTGTATTCA------------ t0180979 5
---------------------------------------------------------------------------------------------------------------------------------------------------------------------------------------------AGAGAGCCATTCTTGTATTCACC---------- t0917026 1
------------------------------------------------------------------------------------------------------------------------------------------------------------------------------------------------------TTCTTGTATTCACCATTCTCT--- t4016667 1
---------------------------------------------------------------------------------------------------------------------------------------------------------------------------------------------------------TTGTATTCACCATTCTCTAC- t4503363 1
//
mireap-plant
MF-m0068 Chr13:2035959:2036169:- 211(nt) -83.90(kcal/mol)
GACTTAAATTTTTGAACACCGAAGTAAAGCCATTCGGTTCATTCCGGGGATTTGCCTTATCTGCTTGATATGGAGGTAGACAAGCATCTATTTCAGGCTCTCACAAAATTTTGGAACCCTACTTACAGTTGTTTCACGTTCGGGAAGGTTGACTTAGTGCCTACGGCAGAGGAATACATGGCTTTACTTCGGTGTTCAAAAATTTAAGTCG MF-m0068 35
(((((((((((((((((((((((((((((((((.(((......)))((......))......((((((.(((((.((......)).))))).)))))).....(((..((((.((((...((........)).....)))).))))..))).(((..((((...)))).))).....))))))))))))))))))))))))))))))))).
**********TTTGAACACCGAAGTAAAGCCA*********************************************************************************************************************************************************************************** MF-m0068-5p 33
************************************************************************************************************************************************************************************GCTTTACTTCGGTGTTCAAAAA********* MF-m0068-3p 2
----------TTTGAACACCGAAGTAAAGCC------------------------------------------------------------------------------------------------------------------------------------------------------------------------------------ t0710101 2
----------TTTGAACACCGAAGTAAAGCCA----------------------------------------------------------------------------------------------------------------------------------------------------------------------------------- t0045868 15
----------TTTGAACACCGAAGTAAAGCCAT---------------------------------------------------------------------------------------------------------------------------------------------------------------------------------- t0083294 9
-----------TTGAACACCGAAGTAAAGCCA----------------------------------------------------------------------------------------------------------------------------------------------------------------------------------- t0843628 2
-----------TTGAACACCGAAGTAAAGCCAT---------------------------------------------------------------------------------------------------------------------------------------------------------------------------------- t0164103 5
---------------------------------------------------------------------------------------------------------------------------------------------------------------------------------ATGGCTTTACTTCGGTGTTCAAA----------- t1408245 1
----------------------------------------------------------------------------------------------------------------------------------------------------------------------------------TGGCTTTACTTCGGTGTTCAA------------ t4601357 1
//
mireap-plant
MF-m0069 Chr13:2451637:2451846:- 210(nt) -34.20(kcal/mol)
TAGATTGATTAACCAATTATTAACCGAATTAAATTGATTAGCTTACATTGTGTCAATTTTATTATCTTTCTAAAGAAATTAATCCTATATATTTACACAATTTCTCTATTTGGTTTTATTCTAATAAAAATAATTGTACAAAAGCTATCAAAGAATATATTTACGCTTGAAATCAATGTGGTGTCGTGGTGTAGTTGGTTATCACGTCAG MF-m0069 627
..(((((((.((((((((((...((((((((.((((((((((((...(((((.(((((((((((.....(((((((((((..................)))))))....))))........))))))....))))))))))))))))((((.(..((....))..))))).)))))).)))).))).)..)))))))))))))).)))..
***********************************************************************************************************************************************************************************GGTGTCGTGGTGTAGTTGGTT********** MF-m0069-3p 627
----------------------------------------------------------------------------------------------------------------------------------------------------------------------------------TGGTGTCGTGGTGTAGTTGGTT---------- t2417526 1
-----------------------------------------------------------------------------------------------------------------------------------------------------------------------------------GGTGTCGTGGTGTAGTTG------------- t0177261 5
-----------------------------------------------------------------------------------------------------------------------------------------------------------------------------------GGTGTCGTGGTGTAGTTGG------------ t0010245 55
-----------------------------------------------------------------------------------------------------------------------------------------------------------------------------------GGTGTCGTGGTGTAGTTGGT----------- t0002551 179
-----------------------------------------------------------------------------------------------------------------------------------------------------------------------------------GGTGTCGTGGTGTAGTTGGTT---------- t0001043 376
------------------------------------------------------------------------------------------------------------------------------------------------------------------------------------GTGTCGTGGTGTAGTTGGT----------- t5274441 1
------------------------------------------------------------------------------------------------------------------------------------------------------------------------------------GTGTCGTGGTGTAGTTGGTT---------- t3295663 1
------------------------------------------------------------------------------------------------------------------------------------------------------------------------------------GTGTCGTGGTGTAGTTGGTTAT-------- t0657832 2
------------------------------------------------------------------------------------------------------------------------------------------------------------------------------------GTGTCGTGGTGTAGTTGGTTATC------- t4193306 1
------------------------------------------------------------------------------------------------------------------------------------------------------------------------------------GTGTCGTGGTGTAGTTGGTTATCA------ t0202401 4
-------------------------------------------------------------------------------------------------------------------------------------------------------------------------------------TGTCGTGGTGTAGTTGGTT---------- t0489008 2
//
mireap-plant
MF-m0070 Chr13:20367569:20367673:- 105(nt) -39.10(kcal/mol)
AGGGACCAAGTTAGTTCCTATCGTATTAAAAAGAATCAAAATATGGCCAAATTGGAAAATGGACTATTTGATTCTTTTTATAGGATAGGGACTGAATTGATCATA MF-m0070 10
...((.(((.((((((((((((.(((.((((((((((((...(((((((..........))).))))))))))))))))))).)))))))))))).))).))...
**************************************************************************TTTTTATAGGATAGGGACTGA********** MF-m0070-3p 10
-------------------------------------------------------------------------CTTTTTATAGGATAGGGACTG----------- t0279312 3
--------------------------------------------------------------------------TTTTTATAGGATAGGGACTGA---------- t0115686 7
//
mireap-plant
MF-m0071 Chr13:22268583:22268683:- 101(nt) -49.30(kcal/mol)
CTGGAAATTTTTGGAATGGGGGAGTTGGAAAGATTTTGAATTTTCTCTGTATTTTAATAATGAAAAATCTTTCCAATTCCTCCCATTCCACTGATTTCCAA MF-m0071 224
.((((((((..((((((((((((((((((((((((((..(((................)))..))))))))))))))))).)))))))))..)))))))).
*********************************************************************TTTCCAATTCCTCCCATTCCAC********** MF-m0071-3p 222
----------------------------------------------------------------AAATCTTTCCAATTCCTCCCA---------------- t3153546 1
-------------------------------------------------------------------TCTTTCCAATTCCTCCCATT-------------- t3244485 1
-------------------------------------------------------------------TCTTTCCAATTCCTCCCATTC------------- t0334331 3
-------------------------------------------------------------------TCTTTCCAATTCCTCCCATTCC------------ t0008681 63
[truncated: 3,322 more rows]

## Sheet: Table S5. Differentially expres
Table S5. Differentially expressed miRNAs conserved and novel miRNAs by informatics analysis.
[truncated: 144 more rows]

## Sheet: Table S7. Function annotation o
Table S7. Function annotation of targets identified by degradome analysis.
[truncated: 223 more rows]
